# Supplementary material for: Metabolomic Profiling of Portal Blood and Bile Reveals Metabolic Signatures of Primary Sclerosing Cholangitis
Source: Int J Mol Sci. 2018 Oct 16;19(10):3188. doi: 10.3390/ijms19103188 (PMC6214107; doi:10.3390/ijms19103188)
Supplement: Supplementary file 1 [file ijms-19-03188-s001.zip]

Archive with 2 entries (2 files):
- Suppl Figs 1-2 Labelled.pdf
- Supplementary_Tables_S1-S8.xlsx
