# Supplementary material for: Metabolomic Profiling of Portal Blood and Bile Reveals Metabolic Signatures of Primary Sclerosing Cholangitis
Source: Int J Mol Sci. 2018 Oct 16;19(10):3188. doi: 10.3390/ijms19103188 (PMC6214107; doi:10.3390/ijms19103188)
Supplement: Supplementary file 1 [file ijms-19-03188-s001.zip › Supplementary_Tables_S1-S8.xlsx]

## Sheet: Table S1
Table S1: Mann–Whitney U test (two-tailed) results for identification of differentially abundant metabolites in portal serum metabolomic data. Every possible pair of phenotype groups, i.e., PSC vs. NC, PSC vs. DC, and DC vs. NC, were compared. Two different criteria were used: i) up- and down-regulated metabolites (FC > 2 and FDR < 0.1); and ii) very significantly up- and down-regulated metabolit…
Biochemical	Superpathway	Subpathway	PSC vs. NC				PSC vs. DC				DC vs. NC
			Log2 (FC)	Raw p-value	FDR	Difference in abundance	Log2 (FC)	Raw p-value	FDR	Difference in abundance	Log2 (FC)	Raw p-value	FDR	Difference in abundance
alanine	Amino Acid	Alanine and Aspartate Metabolism	-0.336716	0.0129793	0.0540938	No	0.0853777	0.610845	0.866548	No	-0.422094	0.000335047	0.00145985	No
asparagine	Amino Acid	Alanine and Aspartate Metabolism	0.139634	0.100262	0.215627	No	0.0261156	0.955002	0.993498	No	0.113519	0.0775133	0.139441	No
aspartate	Amino Acid	Alanine and Aspartate Metabolism	-0.339326	0.591808	0.735376	No	0.800235	0.0254728	0.374543	No	-1.13956	0.00563623	0.0153114	Down
N-acetylalanine	Amino Acid	Alanine and Aspartate Metabolism	-0.955523	0.000754148	0.00857683	No	-0.491098	0.0351657	0.374543	No	-0.464425	0.0159726	0.0364544	No
N-acetylasparagine	Amino Acid	Alanine and Aspartate Metabolism	-0.087004	0.591808	0.735376	No	-0.198932	0.651177	0.884493	No	0.111928	0.826188	0.878561	No
N-acetylaspartate (NAA)	Amino Acid	Alanine and Aspartate Metabolism	-0.732702	0.0358419	0.108333	No	0.308449	0.734719	0.91635	No	-1.04115	0.00742133	0.0190794	Down
creatine	Amino Acid	Creatine Metabolism	-0.766562	0.0170676	0.0629249	No	0.498306	0.0941988	0.45473	No	-1.26487	4.25168e-07	8.64509e-06	Down
creatinine	Amino Acid	Creatine Metabolism	-0.314596	0.0683496	0.170493	No	-0.196181	0.305786	0.707525	No	-0.118415	0.0141398	0.0331741	No
guanidinoacetate	Amino Acid	Creatine Metabolism	0.42877	0.535842	0.682258	No	0.127483	0.571611	0.856141	No	0.301287	0.826188	0.878561	No
4-hydroxyglutamate	Amino Acid	Glutamate Metabolism	0.684149	0.299119	0.459288	No	0.197003	0.427261	0.783311	No	0.487146	0.483727	0.598858	No
beta-citrylglutamate	Amino Acid	Glutamate Metabolism	0.0192531	0.77324	0.874947	No	-0.917971	0.106683	0.474068	No	0.937224	0.119574	0.196653	No
carboxyethyl-GABA	Amino Acid	Glutamate Metabolism	-0.117479	0.591808	0.735376	No	-0.164403	0.53356	0.842398	No	0.0469242	1	1	No
glutamate	Amino Acid	Glutamate Metabolism	-0.679622	0.142216	0.275801	No	0.556237	0.0633475	0.45473	No	-1.23586	0.000147307	0.000754525	Down
glutamine	Amino Acid	Glutamate Metabolism	0.0699646	0.261411	0.425745	No	0.0582132	0.427261	0.783311	No	0.0117514	0.952255	0.968126	No
N-acetyl-aspartyl-glutamate (NAAG)	Amino Acid	Glutamate Metabolism	-0.807409	0.0358419	0.108333	No	-0.165013	0.692499	0.905784	No	-0.642396	0.0159726	0.0364544	No
N-acetylglutamate	Amino Acid	Glutamate Metabolism	-0.898433	0.0283401	0.0927619	No	0.000148463	0.865552	0.95367	No	-0.898582	0.00742133	0.0190794	No
N-acetylglutamine	Amino Acid	Glutamate Metabolism	-0.88619	0.0170676	0.0629249	No	-0.325278	0.496774	0.827135	No	-0.560912	0.0391957	0.0799401	No
pyroglutamine*	Amino Acid	Glutamate Metabolism	0.00245133	0.836945	0.901429	No	0.316794	0.363506	0.743635	No	-0.314343	0.269274	0.369495	No
S-1-pyrroline-5-carboxylate	Amino Acid	Glutamate Metabolism	0.495142	0.431968	0.595176	No	-0.258754	0.610845	0.866548	No	0.753896	0.0643831	0.119011	No
2-aminobutyrate	Amino Acid	Glutathione Metabolism	-0.497854	0.299119	0.459288	No	-0.0313294	1	1	No	-0.466525	0.0391957	0.0799401	No
2-hydroxybutyrate/2-hydroxyisobutyrate	Amino Acid	Glutathione Metabolism	-1.13483	0.00178614	0.0151709	Down	-0.329441	0.230718	0.619246	No	-0.805385	0.000592869	0.00235394	No
5-oxoproline	Amino Acid	Glutathione Metabolism	-0.126051	0.482416	0.629769	No	-0.0881174	0.651177	0.884493	No	-0.0379333	0.645846	0.733271	No
cys-gly, oxidized	Amino Acid	Glutathione Metabolism	0.280865	0.650353	0.77511	No	0.371782	0.53356	0.842398	No	-0.0909175	0.56205	0.659328	No
cysteine-glutathione disulfide	Amino Acid	Glutathione Metabolism	-4.91236	3.9692e-05	0.00484242	Down - Very significant	-1.7351	0.0351657	0.374543	No	-3.17726	3.85486e-06	4.31102e-05	Down
cysteinylglycine	Amino Acid	Glutathione Metabolism	0.0688628	0.967135	0.983254	No	-0.569857	0.151572	0.524251	No	0.63872	0.0027028	0.00828117	No
2-methylserine	Amino Acid	Glycine, Serine and Threonine Metabolism	0.0639173	0.591808	0.735376	No	0.0101992	0.821365	0.940505	No	0.0537181	0.920506	0.942992	No
betaine	Amino Acid	Glycine, Serine and Threonine Metabolism	0.379869	0.261411	0.425745	No	0.158705	0.734719	0.91635	No	0.221164	0.0480743	0.0932308	No
dimethylglycine	Amino Acid	Glycine, Serine and Threonine Metabolism	-0.284934	0.34024	0.498474	No	-0.401479	0.208741	0.614322	No	0.116545	0.56205	0.659328	No
glycine	Amino Acid	Glycine, Serine and Threonine Metabolism	-0.246014	0.083115	0.194321	No	0.149833	0.03	0.374543	No	-0.395847	0.000711576	0.00274407	No
N-acetylglycine	Amino Acid	Glycine, Serine and Threonine Metabolism	-0.617069	0.100262	0.215627	No	0.836625	0.00691396	0.220917	No	-1.45369	5.66891e-08	3.16987e-06	Down
N-acetylserine	Amino Acid	Glycine, Serine and Threonine Metabolism	-0.836303	0.00523934	0.0303069	No	-0.556491	0.0941988	0.45473	No	-0.279812	0.164162	0.256168	No
N-acetylthreonine	Amino Acid	Glycine, Serine and Threonine Metabolism	-0.481552	0.195562	0.348996	No	-0.337454	0.230718	0.619246	No	-0.144098	0.458957	0.572417	No
O-acetylhomoserine	Amino Acid	Glycine, Serine and Threonine Metabolism	-0.829381	0.142216	0.275801	No	-0.138896	1	1	No	-0.690485	0.0141398	0.0331741	No
sarcosine	Amino Acid	Glycine, Serine and Threonine Metabolism	0.394443	0.836945	0.901429	No	-0.641886	0.0351657	0.374543	No	1.03633	0.0110046	0.0270479	Up
serine	Amino Acid	Glycine, Serine and Threonine Metabolism	-0.0720756	0.384457	0.546547	No	0.201507	0.53356	0.842398	No	-0.273582	0.0643831	0.119011	No
threonine	Amino Acid	Glycine, Serine and Threonine Metabolism	-0.0745044	0.591808	0.735376	No	-0.0791612	0.571611	0.856141	No	0.00465687	0.920506	0.942992	No
1-methylguanidine	Amino Acid	Guanidino and Acetamido Metabolism	0.0494409	0.384457	0.546547	No	-0.385098	0.53356	0.842398	No	0.434539	0.920506	0.942992	No
4-guanidinobutanoate	Amino Acid	Guanidino and Acetamido Metabolism	0.0128945	0.901802	0.944008	No	-1.08784	0.00691396	0.220917	No	1.10073	0.00022422	0.00105211	Up
guanidinosuccinate	Amino Acid	Guanidino and Acetamido Metabolism	-2.50852	0.000754148	0.00857683	Down	-0.975759	0.734719	0.91635	No	-1.53277	0.0391957	0.0799401	Down
1-methylhistamine	Amino Acid	Histidine Metabolism	-0.771699	0.299119	0.459288	No	0.386622	0.427261	0.783311	No	-1.15832	0.0110046	0.0270479	Down
1-methylhistidine	Amino Acid	Histidine Metabolism	-1.36929	0.0129793	0.0540938	Down	-0.98975	0.0725935	0.45473	No	-0.379536	0.252017	0.351567	No
1-methylimidazoleacetate	Amino Acid	Histidine Metabolism	0.262049	0.0683496	0.170493	No	-0.791961	0.106683	0.474068	No	1.05401	0.00167915	0.00569044	Up
3-methylhistidine	Amino Acid	Histidine Metabolism	-1.54333	0.0556482	0.147008	No	0.494199	0.777714	0.926902	No	-2.03752	0.00563623	0.0153114	Down
formiminoglutamate	Amino Acid	Histidine Metabolism	-0.737051	0.11983	0.242187	No	-1.04542	0.0633475	0.45473	No	0.308368	0.589414	0.685436	No
histidine	Amino Acid	Histidine Metabolism	-0.203176	0.482416	0.629769	No	0.164579	0.610845	0.866548	No	-0.367755	0.0848242	0.149389	No
hydantoin-5-propionic acid	Amino Acid	Histidine Metabolism	-1.15194	0.00523934	0.0303069	Down	-0.846091	0.39464	0.756581	No	-0.305852	0.252017	0.351567	No
imidazole lactate	Amino Acid	Histidine Metabolism	-0.215728	0.650353	0.77511	No	-0.625407	0.0828611	0.45473	No	0.409678	0.140557	0.226172	No
imidazole propionate	Amino Acid	Histidine Metabolism	1.07704	0.0170676	0.0629249	Up	-0.810539	0.461317	0.804009	No	1.88758	0.00563623	0.0153114	Up
N-acetyl-1-methylhistidine*	Amino Acid	Histidine Metabolism	-1.15016	0.0358419	0.108333	No	-1.33394	0.0828611	0.45473	No	0.183786	0.764551	0.832814	No
N-acetyl-3-methylhistidine*	Amino Acid	Histidine Metabolism	-0.75071	0.142216	0.275801	No	-0.334427	0.777714	0.926902	No	-0.416282	0.345991	0.457007	No
N-acetylhistamine	Amino Acid	Histidine Metabolism	0.499931	0.167341	0.311906	No	-0.333485	0.169206	0.543242	No	0.833416	0.674848	0.75977	No
N-acetylhistidine	Amino Acid	Histidine Metabolism	-0.474837	0.11983	0.242187	No	-0.783312	0.055041	0.450397	No	0.308475	0.617356	0.709325	No
trans-urocanate	Amino Acid	Histidine Metabolism	0.0292547	0.836945	0.901429	No	-0.499197	0.0725935	0.45473	No	0.528451	0.0530897	0.101491	No
2-hydroxy-3-methylvalerate	Amino Acid	Leucine, Isoleucine and Valine Metabolism	-0.0676135	1	1	No	-0.323113	0.427261	0.783311	No	0.2555	0.535297	0.644855	No
2-methylbutyrylcarnitine (C5)	Amino Acid	Leucine, Isoleucine and Valine Metabolism	-0.0162358	0.967135	0.983254	No	0.259868	0.0725935	0.45473	No	-0.276104	0.0159726	0.0364544	No
2,3-dihydroxy-2-methylbutyrate	Amino Acid	Leucine, Isoleucine and Valine Metabolism	-0.166575	0.650353	0.77511	No	-0.206218	0.39464	0.756581	No	0.0396436	0.857425	0.898956	No
3-hydroxy-2-ethylpropionate	Amino Acid	Leucine, Isoleucine and Valine Metabolism	-0.381611	0.384457	0.546547	No	-0.0656695	0.734719	0.91635	No	-0.315942	0.176993	0.268692	No
3-hydroxyisobutyrate	Amino Acid	Leucine, Isoleucine and Valine Metabolism	-1.47887	0.0221084	0.0756876	Down	-1.27476	0.0725935	0.45473	No	-0.204101	0.458957	0.572417	No
3-methyl-2-oxobutyrate	Amino Acid	Leucine, Isoleucine and Valine Metabolism	-0.532358	0.22684	0.382436	No	0.595156	0.230718	0.619246	No	-1.12751	0.000850734	0.00318906	Down
3-methyl-2-oxovalerate	Amino Acid	Leucine, Isoleucine and Valine Metabolism	-0.62715	0.167341	0.311906	No	0.891272	0.151572	0.524251	No	-1.51842	0.000182142	0.000898657	Down
3-methylglutaconate	Amino Acid	Leucine, Isoleucine and Valine Metabolism	-1.26913	0.000476304	0.00743256	Down	-0.641983	0.230718	0.619246	No	-0.627143	0.0317074	0.067328	No
3-methylglutarylcarnitine (2)	Amino Acid	Leucine, Isoleucine and Valine Metabolism	-1.21092	0.100262	0.215627	No	0.742312	0.363506	0.743635	No	-1.95323	0.00314834	0.00926552	Down
4-methyl-2-oxopentanoate	Amino Acid	Leucine, Isoleucine and Valine Metabolism	-0.797714	0.083115	0.194321	No	0.584126	0.461317	0.804009	No	-1.38184	0.00022422	0.00105211	Down
alpha-hydroxyisocaproate	Amino Acid	Leucine, Isoleucine and Valine Metabolism	-0.47118	0.22684	0.382436	No	-0.455727	0.230718	0.619246	No	-0.015453	0.984076	0.994451	No
alpha-hydroxyisovalerate	Amino Acid	Leucine, Isoleucine and Valine Metabolism	0.150737	0.77324	0.874947	No	-0.232893	0.610845	0.866548	No	0.38363	0.325656	0.433562	No
beta-hydroxyisovalerate	Amino Acid	Leucine, Isoleucine and Valine Metabolism	-0.514525	0.34024	0.498474	No	0.268467	0.777714	0.926902	No	-0.782992	0.00647598	0.0171078	No
ethylmalonate	Amino Acid	Leucine, Isoleucine and Valine Metabolism	0.0185263	0.836945	0.901429	No	-0.509827	0.230718	0.619246	No	0.528353	0.164162	0.256168	No
isobutyrylcarnitine (C4)	Amino Acid	Leucine, Isoleucine and Valine Metabolism	-1.1566	0.000476304	0.00743256	Down	-0.0130138	0.865552	0.95367	No	-1.14358	2.85146e-05	0.000183974	Down
isobutyrylglycine	Amino Acid	Leucine, Isoleucine and Valine Metabolism	-1.51282	0.100262	0.215627	No	-0.172296	1	1	No	-1.34053	0.0254431	0.054895	Down
isoleucine	Amino Acid	Leucine, Isoleucine and Valine Metabolism	0.121009	0.535842	0.682258	No	0.570674	0.0254728	0.374543	No	-0.449666	0.0317074	0.067328	No
isovalerate	Amino Acid	Leucine, Isoleucine and Valine Metabolism	-0.632264	0.142216	0.275801	No	0.0539047	0.777714	0.926902	No	-0.686168	0.0585179	0.109987	No
isovalerylcarnitine (C5)	Amino Acid	Leucine, Isoleucine and Valine Metabolism	-0.546788	0.000476304	0.00743256	No	-0.259841	0.106683	0.474068	No	-0.286947	0.0352886	0.0733085	No
isovalerylglycine	Amino Acid	Leucine, Isoleucine and Valine Metabolism	0.194673	0.650353	0.77511	No	0.453517	0.734719	0.91635	No	-0.258844	0.19053	0.283471	No
leucine	Amino Acid	Leucine, Isoleucine and Valine Metabolism	-0.0348417	0.836945	0.901429	No	0.279202	0.254211	0.653546	No	-0.314044	0.0202466	0.0442523	No
methylsuccinate	Amino Acid	Leucine, Isoleucine and Valine Metabolism	-1.28034	0.00523934	0.0303069	Down	-0.545069	0.169206	0.543242	No	-0.735276	0.0159726	0.0364544	No
methylsuccinoylcarnitine (1)	Amino Acid	Leucine, Isoleucine and Valine Metabolism	-1.20528	0.11983	0.242187	No	-0.136386	0.692499	0.905784	No	-1.06889	0.0352886	0.0733085	Down
N-acetylisoleucine	Amino Acid	Leucine, Isoleucine and Valine Metabolism	0.269063	0.901802	0.944008	No	0.215495	0.610845	0.866548	No	0.0535678	0.764551	0.832814	No
N-acetylleucine	Amino Acid	Leucine, Isoleucine and Valine Metabolism	-0.521356	0.34024	0.498474	No	-0.362697	0.461317	0.804009	No	-0.158658	0.176993	0.268692	No
N-acetylvaline	Amino Acid	Leucine, Isoleucine and Valine Metabolism	-0.312436	0.195562	0.348996	No	-0.101321	0.571611	0.856141	No	-0.211114	0.101054	0.173419	No
tiglylcarnitine (C5:1-DC)	Amino Acid	Leucine, Isoleucine and Valine Metabolism	-0.890949	0.00119076	0.0112535	No	-0.560165	0.0180724	0.367471	No	-0.330784	0.110017	0.185948	No
valine	Amino Acid	Leucine, Isoleucine and Valine Metabolism	-0.353557	0.083115	0.194321	No	0.115816	0.53356	0.842398	No	-0.469373	0.00423573	0.0118424	No
2-aminoadipate	Amino Acid	Lysine Metabolism	-4.13808	0.000476304	0.00743256	Down - Very significant	0.0054114	0.955002	0.993498	No	-4.14349	2.69273e-07	7.2273e-06	Down - Very significant
5-(galactosylhydroxy)-L-lysine	Amino Acid	Lysine Metabolism	0.335589	0.0358419	0.108333	No	-0.593871	0.39464	0.756581	No	0.92946	0.0110046	0.0270479	No
5-aminovalerate	Amino Acid	Lysine Metabolism	2.85926	0.00718425	0.0362454	Up	0.151986	0.610845	0.866548	No	2.70727	0.00742133	0.0190794	Up
5-hydroxylysine	Amino Acid	Lysine Metabolism	0.533313	0.00373105	0.0231809	No	-0.220407	0.571611	0.856141	No	0.753721	2.19954e-05	0.000147589	No
6-oxopiperidine-2-carboxylate	Amino Acid	Lysine Metabolism	-1.44102	0.083115	0.194321	No	-0.828634	0.305786	0.707525	No	-0.612389	0.0775133	0.139441	No
glutarylcarnitine (C5-DC)	Amino Acid	Lysine Metabolism	-0.660284	0.0283401	0.0927619	No	-1.07602	0.0150958	0.361759	No	0.415733	0.483727	0.598858	No
lysine	Amino Acid	Lysine Metabolism	-0.357101	0.100262	0.215627	No	-0.226253	0.169206	0.543242	No	-0.130848	0.367089	0.478285	No
N-acetyl-cadaverine	Amino Acid	Lysine Metabolism	0.663626	0.591808	0.735376	No	1.025	0.151572	0.524251	No	-0.361371	0.345991	0.457007	No
N-trimethyl 5-aminovalerate	Amino Acid	Lysine Metabolism	0.257108	0.384457	0.546547	No	-0.352979	0.208741	0.614322	No	0.610087	0.00314834	0.00926552	No
N6-acetyllysine	Amino Acid	Lysine Metabolism	0.0916676	0.836945	0.901429	No	0.164851	0.651177	0.884493	No	-0.0731837	0.56205	0.659328	No
N6,N6,N6-trimethyllysine	Amino Acid	Lysine Metabolism	-0.243811	0.650353	0.77511	No	-0.311034	0.208741	0.614322	No	0.0672233	0.388946	0.499967	No
pipecolate	Amino Acid	Lysine Metabolism	0.48446	0.083115	0.194321	No	-0.653023	0.0410155	0.382242	No	1.13748	2.19954e-05	0.000147589	Up
alpha-ketobutyrate	Amino Acid	Methionine, Cysteine, SAM and Taurine Metabolism	-1.14837	0.00373105	0.0231809	Down	0.567098	0.910143	0.970916	No	-1.71547	0.000335047	0.00145985	Down
cystathionine	Amino Acid	Methionine, Cysteine, SAM and Taurine Metabolism	1.17505	0.00373105	0.0231809	Up	-0.511737	0.363506	0.743635	No	1.68679	9.59464e-06	7.85122e-05	Up
cysteine	Amino Acid	Methionine, Cysteine, SAM and Taurine Metabolism	-0.296623	0.167341	0.311906	No	-0.570236	0.0351657	0.374543	No	0.273613	0.164162	0.256168	No
cysteine s-sulfate	Amino Acid	Methionine, Cysteine, SAM and Taurine Metabolism	0.597103	0.00523934	0.0303069	No	0.448286	0.0633475	0.45473	No	0.148817	0.704326	0.787671	No
cysteine sulfinic acid	Amino Acid	Methionine, Cysteine, SAM and Taurine Metabolism	-0.734665	0.0683496	0.170493	No	0.497903	0.279225	0.683795	No	-1.23257	1.27692e-05	9.73654e-05	Down
cystine	Amino Acid	Methionine, Cysteine, SAM and Taurine Metabolism	0.150333	0.482416	0.629769	No	0.0487249	0.821365	0.940505	No	0.101608	0.535297	0.644855	No
hypotaurine	Amino Acid	Methionine, Cysteine, SAM and Taurine Metabolism	-0.542085	0.195562	0.348996	No	0.426496	0.865552	0.95367	No	-0.968581	0.0352886	0.0733085	No
methionine	Amino Acid	Methionine, Cysteine, SAM and Taurine Metabolism	0.354573	0.0170676	0.0629249	No	-0.411184	0.00559441	0.220814	No	0.765757	2.83446e-08	1.72902e-06	No
methionine sulfone	Amino Acid	Methionine, Cysteine, SAM and Taurine Metabolism	-0.413352	0.22684	0.382436	No	0.0574753	0.734719	0.91635	No	-0.470827	0.0926641	0.1615	No
methionine sulfoxide	Amino Acid	Methionine, Cysteine, SAM and Taurine Metabolism	0.751742	7.9384e-05	0.00484242	No	-0.506386	0.0410155	0.382242	No	1.25813	1.41723e-08	1.35851e-06	Up
N-acetylmethionine	Amino Acid	Methionine, Cysteine, SAM and Taurine Metabolism	0.289641	0.535842	0.682258	No	-0.0961527	0.692499	0.905784	No	0.385794	0.164162	0.256168	No
N-acetyltaurine	Amino Acid	Methionine, Cysteine, SAM and Taurine Metabolism	-0.690245	0.0449313	0.12407	No	-0.506557	0.106683	0.474068	No	-0.183688	0.306092	0.410776	No
N-formylmethionine	Amino Acid	Methionine, Cysteine, SAM and Taurine Metabolism	-0.337906	0.261411	0.425745	No	-0.0878827	0.777714	0.926902	No	-0.250023	0.152023	0.241723	No
S-adenosylhomocysteine (SAH)	Amino Acid	Methionine, Cysteine, SAM and Taurine Metabolism	-0.90986	0.083115	0.194321	No	0.121503	0.692499	0.905784	No	-1.03136	0.0254431	0.054895	Down
S-methylcysteine	Amino Acid	Methionine, Cysteine, SAM and Taurine Metabolism	-0.410982	0.0683496	0.170493	No	0.563072	0.279225	0.683795	No	-0.974054	0.00423573	0.0118424	No
S-methylcysteine sulfoxide	Amino Acid	Methionine, Cysteine, SAM and Taurine Metabolism	-0.383717	0.384457	0.546547	No	0.581606	0.230718	0.619246	No	-0.965323	0.0124884	0.029821	No
S-methylmethionine	Amino Acid	Methionine, Cysteine, SAM and Taurine Metabolism	-0.523511	0.591808	0.735376	No	-0.907677	0.461317	0.804009	No	0.384166	0.50918	0.6212	No
taurine	Amino Acid	Methionine, Cysteine, SAM and Taurine Metabolism	-0.865826	0.000277844	0.00690494	No	-0.0350938	0.734719	0.91635	No	-0.830732	9.9206e-08	3.69818e-06	No
4-hydroxyphenylacetate	Amino Acid	Phenylalanine Metabolism	2.59158	0.0283401	0.0927619	Up	-1.09352	0.427261	0.783311	No	3.68509	0.0027028	0.00828117	Up - Very significant
N-acetylphenylalanine	Amino Acid	Phenylalanine Metabolism	1.13668	0.00119076	0.0112535	Up	-0.199095	0.734719	0.91635	No	1.33577	1.68083e-05	0.000121273	Up
phenylacetate	Amino Acid	Phenylalanine Metabolism	-0.425748	0.482416	0.629769	No	0.253708	0.821365	0.940505	No	-0.679456	0.19053	0.283471	No
phenylalanine	Amino Acid	Phenylalanine Metabolism	0.523698	0.000754148	0.00857683	No	-0.0887834	0.305786	0.707525	No	0.612481	9.59464e-06	7.85122e-05	No
phenyllactate (PLA)	Amino Acid	Phenylalanine Metabolism	0.310187	0.710844	0.823793	No	-0.900929	0.0725935	0.45473	No	1.21112	0.00563623	0.0153114	Up
phenylpyruvate	Amino Acid	Phenylalanine Metabolism	-0.942812	0.00976423	0.0458168	No	-0.368583	0.230718	0.619246	No	-0.57423	0.00967376	0.0244026	No
4-acetamidobutanoate	Amino Acid	Polyamine Metabolism	0.241207	0.22684	0.382436	No	-0.459918	0.734719	0.91635	No	0.701125	0.0926641	0.1615	No
5-methylthioadenosine (MTA)	Amino Acid	Polyamine Metabolism	0.273001	0.261411	0.425745	No	-0.550292	0.0633475	0.45473	No	0.823293	0.000592869	0.00235394	No
acisoga	Amino Acid	Polyamine Metabolism	-0.901757	0.100262	0.215627	No	0.0879653	0.910143	0.970916	No	-0.989722	0.0124884	0.029821	No
N-acetylputrescine	Amino Acid	Polyamine Metabolism	0.440778	0.0221084	0.0756876	No	0.370181	0.106683	0.474068	No	0.070597	0.56205	0.659328	No
N('1)-acetylspermidine	Amino Acid	Polyamine Metabolism	0.809266	0.0129793	0.0540938	No	-0.246867	0.571611	0.856141	No	1.05613	2.85146e-05	0.000183974	Up
spermidine	Amino Acid	Polyamine Metabolism	-0.839942	0.299119	0.459288	No	0.77481	0.188246	0.584782	No	-1.61475	0.00848364	0.0215626	Down
3-hydroxykynurenine	Amino Acid	Tryptophan Metabolism	2.43225	0.00178614	0.0151709	Up	0.181603	0.610845	0.866548	No	2.25065	9.48693e-05	0.000526093	Up
3-indoxyl sulfate	Amino Acid	Tryptophan Metabolism	-1.19594	0.0221084	0.0756876	Down	-0.00492031	0.777714	0.926902	No	-1.19102	0.0124884	0.029821	Down
5-bromotryptophan	Amino Acid	Tryptophan Metabolism	-1.94296	0.00976423	0.0458168	Down	-0.27154	0.610845	0.866548	No	-1.67142	7.54816e-05	0.000436622	Down
5-hydroxyindoleacetate	Amino Acid	Tryptophan Metabolism	-0.349985	0.535842	0.682258	No	0.0210692	1	1	No	-0.371054	0.287298	0.388663	No
7-hydroxyindole sulfate	Amino Acid	Tryptophan Metabolism	-1.09568	0.0449313	0.12407	No	0.464676	0.571611	0.856141	No	-1.56035	0.000406858	0.00169566	Down
anthranilate	Amino Acid	Tryptophan Metabolism	1.07507	0.0449313	0.12407	No	-0.392243	0.427261	0.783311	No	1.46731	2.85146e-05	0.000183974	Up
C-glycosyltryptophan	Amino Acid	Tryptophan Metabolism	-0.0800455	0.431968	0.595176	No	-0.0199654	0.910143	0.970916	No	-0.0600801	0.56205	0.659328	No
indole-3-carboxylic acid	Amino Acid	Tryptophan Metabolism	0.189424	1	1	No	0.389098	0.33388	0.720364	No	-0.199674	0.50918	0.6212	No
indoleacetate	Amino Acid	Tryptophan Metabolism	-0.310735	0.482416	0.629769	No	-0.272007	0.734719	0.91635	No	-0.0387283	0.50918	0.6212	No
indoleacetylglutamine	Amino Acid	Tryptophan Metabolism	-0.955969	0.0358419	0.108333	No	-0.323168	0.777714	0.926902	No	-0.632801	0.0530897	0.101491	No
indolebutyrate	Amino Acid	Tryptophan Metabolism	0.714048	0.195562	0.348996	No	-0.382513	0.692499	0.905784	No	1.09656	0.176993	0.268692	No
indolelactate	Amino Acid	Tryptophan Metabolism	-0.904139	0.0283401	0.0927619	No	-0.518303	0.135315	0.510091	No	-0.385836	0.164162	0.256168	No
indolepropionate	Amino Acid	Tryptophan Metabolism	-2.8978	0.00373105	0.0231809	Down	0.124744	0.865552	0.95367	No	-3.02254	0.000274645	0.00126224	Down
kynurenate	Amino Acid	Tryptophan Metabolism	-0.015197	0.836945	0.901429	No	-0.490347	0.461317	0.804009	No	0.47515	0.0848242	0.149389	No
kynurenine	Amino Acid	Tryptophan Metabolism	0.323659	0.650353	0.77511	No	-0.198223	0.571611	0.856141	No	0.521882	0.00142389	0.0049249	No
N-acetylkynurenine (2)	Amino Acid	Tryptophan Metabolism	3.02888	0.0221084	0.0756876	Up	0.328972	0.865552	0.95367	No	2.69991	0.0480743	0.0932308	Up
N-acetyltryptophan	Amino Acid	Tryptophan Metabolism	7.83214	0.0129793	0.0540938	Up	1.13887	0.777714	0.926902	No	6.69327	0.00167915	0.00569044	Up - Very significant
N-formylanthranilic acid	Amino Acid	Tryptophan Metabolism	0.452929	0.710844	0.823793	No	0.179523	0.692499	0.905784	No	0.273406	0.458957	0.572417	No
picolinate	Amino Acid	Tryptophan Metabolism	0.382305	1	1	No	-0.451022	0.120365	0.498548	No	0.833327	0.00120334	0.00424969	No
serotonin	Amino Acid	Tryptophan Metabolism	-1.00037	0.34024	0.498474	No	1.89837	0.106683	0.474068	No	-2.89874	0.000335047	0.00145985	Down
tryptophan	Amino Acid	Tryptophan Metabolism	0.067808	0.591808	0.735376	No	-0.00366775	0.955002	0.993498	No	0.0714757	0.19053	0.283471	No
tryptophan betaine	Amino Acid	Tryptophan Metabolism	-2.77669	0.000754148	0.00857683	Down	-1.40087	0.0725935	0.45473	No	-1.37582	0.00231324	0.00728726	Down
xanthurenate	Amino Acid	Tryptophan Metabolism	-0.0475724	0.591808	0.735376	No	0.313988	0.692499	0.905784	No	-0.36156	0.119574	0.196653	No
2-hydroxyphenylacetate	Amino Acid	Tyrosine Metabolism	-1.30514	0.0170676	0.0629249	Down	-0.00791291	0.865552	0.95367	No	-1.29723	0.0707068	0.128925	No
3-(4-hydroxyphenyl)lactate	Amino Acid	Tyrosine Metabolism	0.53791	0.142216	0.275801	No	-0.960085	0.0351657	0.374543	No	1.498	7.157e-06	6.66993e-05	Up
3-methoxytyrosine	Amino Acid	Tyrosine Metabolism	-0.0726532	0.836945	0.901429	No	-0.380175	0.169206	0.543242	No	0.307522	0.0643831	0.119011	No
4-hydroxyphenylpyruvate	Amino Acid	Tyrosine Metabolism	0.755595	0.167341	0.311906	No	-0.114578	0.777714	0.926902	No	0.870173	0.0352886	0.0733085	No
dopamine 3-O-sulfate	Amino Acid	Tyrosine Metabolism	0.569538	0.710844	0.823793	No	0.0746646	0.461317	0.804009	No	0.494873	0.0707068	0.128925	No
gentisate	Amino Acid	Tyrosine Metabolism	-1.56512	0.00976423	0.0458168	Down	-0.131317	0.651177	0.884493	No	-1.4338	0.00101364	0.00367651	Down
homovanillate (HVA)	Amino Acid	Tyrosine Metabolism	-0.12921	0.710844	0.823793	No	-0.200538	0.53356	0.842398	No	0.0713281	0.826188	0.878561	No
N-acetyltyrosine	Amino Acid	Tyrosine Metabolism	1.42602	0.00976423	0.0458168	Up	-0.874275	0.0633475	0.45473	No	2.30029	5.27209e-06	5.27996e-05	Up
N-formylphenylalanine	Amino Acid	Tyrosine Metabolism	1.01544	0.00523934	0.0303069	Up	-0.0687765	0.734719	0.91635	No	1.08422	0.000182142	0.000898657	Up
p-cresol-glucuronide*	Amino Acid	Tyrosine Metabolism	-1.54942	0.11983	0.242187	No	0.758877	0.571611	0.856141	No	-2.3083	0.00423573	0.0118424	Down
phenol sulfate	Amino Acid	Tyrosine Metabolism	-1.14026	0.083115	0.194321	No	-0.0765777	0.865552	0.95367	No	-1.06368	0.0480743	0.0932308	Down
thyroxine	Amino Acid	Tyrosine Metabolism	-1.23097	0.0449313	0.12407	No	1.60965	0.03	0.374543	No	-2.84062	4.25168e-07	8.64509e-06	Down
tyramine O-sulfate	Amino Acid	Tyrosine Metabolism	1.99104	0.0556482	0.147008	No	0.366429	0.363506	0.743635	No	1.62461	0.0480743	0.0932308	Up
tyrosine	Amino Acid	Tyrosine Metabolism	0.787442	0.00373105	0.0231809	No	-0.499805	0.0410155	0.382242	No	1.28725	1.41723e-08	1.35851e-06	Up
vanillactate	Amino Acid	Tyrosine Metabolism	-0.153545	0.710844	0.823793	No	-0.656875	0.427261	0.783311	No	0.50333	0.617356	0.709325	No
vanillic alcohol sulfate	Amino Acid	Tyrosine Metabolism	-0.159541	0.710844	0.823793	No	-1.16096	0.39464	0.756581	No	1.00142	0.73424	0.81032	No
vanillylmandelate (VMA)	Amino Acid	Tyrosine Metabolism	-1.33525	0.0129793	0.0540938	Down	0.0149395	0.865552	0.95367	No	-1.35019	5.97645e-05	0.000361279	Down
2-oxoarginine*	Amino Acid	Urea cycle; Arginine and Proline Metabolism	0.269633	0.34024	0.498474	No	-0.471879	0.0828611	0.45473	No	0.741512	0.00197403	0.00633767	No
argininate*	Amino Acid	Urea cycle; Arginine and Proline Metabolism	-0.150641	1	1	No	-0.917254	0.00449073	0.200885	No	0.766613	0.000850734	0.00318906	No
arginine	Amino Acid	Urea cycle; Arginine and Proline Metabolism	0.736674	0.00718425	0.0362454	No	0.130985	0.39464	0.756581	No	0.605689	0.0141398	0.0331741	No
argininosuccinate	Amino Acid	Urea cycle; Arginine and Proline Metabolism	1.05459	0.000277844	0.00690494	Up	-0.144139	0.651177	0.884493	No	1.19873	0.00197403	0.00633767	Up
citrulline	Amino Acid	Urea cycle; Arginine and Proline Metabolism	0.0146122	0.967135	0.983254	No	0.0452021	0.821365	0.940505	No	-0.0305899	0.674848	0.75977	No
dimethylarginine (SDMA + ADMA)	Amino Acid	Urea cycle; Arginine and Proline Metabolism	0.182852	0.167341	0.311906	No	-0.304322	0.305786	0.707525	No	0.487175	0.0110046	0.0270479	No
homoarginine	Amino Acid	Urea cycle; Arginine and Proline Metabolism	-0.375697	0.142216	0.275801	No	-0.496788	0.169206	0.543242	No	0.121091	0.73424	0.81032	No
homocitrulline	Amino Acid	Urea cycle; Arginine and Proline Metabolism	-0.739859	0.0556482	0.147008	No	-1.00166	0.0941988	0.45473	No	0.261805	0.73424	0.81032	No
N-acetylarginine	Amino Acid	Urea cycle; Arginine and Proline Metabolism	-0.406972	0.384457	0.546547	No	-0.501266	0.188246	0.584782	No	0.094294	0.857425	0.898956	No
N-acetylcitrulline	Amino Acid	Urea cycle; Arginine and Proline Metabolism	0.0438405	0.836945	0.901429	No	-0.582337	0.363506	0.743635	No	0.626177	0.287298	0.388663	No
N-alpha-acetylornithine	Amino Acid	Urea cycle; Arginine and Proline Metabolism	0.631102	0.100262	0.215627	No	-0.154617	0.821365	0.940505	No	0.785719	0.0480743	0.0932308	No
N-delta-acetylornithine	Amino Acid	Urea cycle; Arginine and Proline Metabolism	0.00450513	0.836945	0.901429	No	-0.226965	1	1	No	0.23147	0.434894	0.547493	No
N-methylproline	Amino Acid	Urea cycle; Arginine and Proline Metabolism	0.132754	0.77324	0.874947	No	0.0401234	0.692499	0.905784	No	0.0926309	0.952255	0.968126	No
N2,N5-diacetylornithine	Amino Acid	Urea cycle; Arginine and Proline Metabolism	-0.564701	0.195562	0.348996	No	-0.638251	0.33388	0.720364	No	0.0735493	0.920506	0.942992	No
ornithine	Amino Acid	Urea cycle; Arginine and Proline Metabolism	-0.0292096	0.967135	0.983254	No	0.00493425	0.865552	0.95367	No	-0.0341438	0.952255	0.968126	No
pro-hydroxy-pro	Amino Acid	Urea cycle; Arginine and Proline Metabolism	0.374584	0.100262	0.215627	No	0.362319	0.279225	0.683795	No	0.012265	0.920506	0.942992	No
proline	Amino Acid	Urea cycle; Arginine and Proline Metabolism	-0.0631252	0.901802	0.944008	No	-0.0817027	0.39464	0.756581	No	0.0185774	0.73424	0.81032	No
trans-4-hydroxyproline	Amino Acid	Urea cycle; Arginine and Proline Metabolism	0.105489	0.77324	0.874947	No	-0.242167	0.461317	0.804009	No	0.347657	0.164162	0.256168	No
urea	Amino Acid	Urea cycle; Arginine and Proline Metabolism	-0.505269	0.0170676	0.0629249	No	-0.53269	0.208741	0.614322	No	0.0274216	0.535297	0.644855	No
erythronate*	Carbohydrate	Aminosugar Metabolism	-0.96824	0.00261967	0.0191065	No	-0.686499	0.0633475	0.45473	No	-0.281741	0.20479	0.299377	No
glucuronate	Carbohydrate	Aminosugar Metabolism	0.126512	0.710844	0.823793	No	-0.229605	0.651177	0.884493	No	0.356117	0.388946	0.499967	No
N-acetylglucosamine/N-acetylgalactosamine	Carbohydrate	Aminosugar Metabolism	0.603329	0.00119076	0.0112535	No	0.215659	0.120365	0.498548	No	0.38767	0.00197403	0.00633767	No
N-acetylglucosaminylasparagine	Carbohydrate	Aminosugar Metabolism	-0.594501	0.0129793	0.0540938	No	-0.0678562	0.692499	0.905784	No	-0.526645	0.0848242	0.149389	No
N-acetylneuraminate	Carbohydrate	Aminosugar Metabolism	0.579731	0.00178614	0.0151709	No	-0.0383244	0.305786	0.707525	No	0.618055	0.00742133	0.0190794	No
lactose	Carbohydrate	Disaccharides and Oligosaccharides	0.243007	0.431968	0.595176	No	-0.0362123	0.821365	0.940505	No	0.279219	0.674848	0.75977	No
sucrose	Carbohydrate	Disaccharides and Oligosaccharides	0.0285986	0.836945	0.901429	No	-1.3648	0.734719	0.91635	No	1.3934	0.73424	0.81032	No
fructose	Carbohydrate	Fructose, Mannose and Galactose Metabolism	-1.69342	0.000158768	0.00591852	Down	-0.350479	0.208741	0.614322	No	-1.34294	5.27209e-06	5.27996e-05	Down
galactonate	Carbohydrate	Fructose, Mannose and Galactose Metabolism	-0.474728	0.901802	0.944008	No	1.74688	0.33388	0.720364	No	-2.22161	0.269274	0.369495	No
mannitol/sorbitol	Carbohydrate	Fructose, Mannose and Galactose Metabolism	-0.496027	0.34024	0.498474	No	-1.1519	0.208741	0.614322	No	0.655872	0.56205	0.659328	No
mannose	Carbohydrate	Fructose, Mannose and Galactose Metabolism	-0.9713	0.000476304	0.00743256	No	0.2721	0.135315	0.510091	No	-1.2434	2.69273e-07	7.2273e-06	Down
maltose	Carbohydrate	Glycogen Metabolism	-3.93164	7.9384e-05	0.00484242	Down - Very significant	0.0437636	0.910143	0.970916	No	-3.9754	2.83446e-08	1.72902e-06	Down - Very significant
maltotetraose	Carbohydrate	Glycogen Metabolism	-4.62492	0.00373105	0.0231809	Down	0.730794	0.821365	0.940505	No	-5.35572	2.83446e-08	1.72902e-06	Down - Very significant
maltotriose	Carbohydrate	Glycogen Metabolism	-3.50156	0.000754148	0.00857683	Down - Very significant	0.768748	0.53356	0.842398	No	-4.27031	1.41723e-08	1.35851e-06	Down - Very significant
1,5-anhydroglucitol (1,5-AG)	Carbohydrate	Glycolysis, Gluconeogenesis, and Pyruvate Metabolism	-1.61719	0.000754148	0.00857683	Down	0.991193	0.151572	0.524251	No	-2.60838	1.37471e-06	1.88251e-05	Down
glucose	Carbohydrate	Glycolysis, Gluconeogenesis, and Pyruvate Metabolism	-1.28052	3.9692e-05	0.00484242	Down	-0.0794539	0.39464	0.756581	No	-1.20107	9.9206e-08	3.69818e-06	Down
glycerate	Carbohydrate	Glycolysis, Gluconeogenesis, and Pyruvate Metabolism	-1.04659	0.000754148	0.00857683	Down	0.0274856	1	1	No	-1.07408	3.85486e-06	4.31102e-05	Down
lactate	Carbohydrate	Glycolysis, Gluconeogenesis, and Pyruvate Metabolism	-0.760662	0.0129793	0.0540938	No	-0.101921	0.734719	0.91635	No	-0.658741	2.85146e-05	0.000183974	No
pyruvate	Carbohydrate	Glycolysis, Gluconeogenesis, and Pyruvate Metabolism	-0.821134	0.0283401	0.0927619	No	0.237148	0.734719	0.91635	No	-1.05828	0.000711576	0.00274407	Down
arabinose	Carbohydrate	Pentose Metabolism	-0.028995	0.77324	0.874947	No	-0.0495657	0.865552	0.95367	No	0.0205707	0.795214	0.859241	No
arabitol/xylitol	Carbohydrate	Pentose Metabolism	-0.774238	0.00373105	0.0231809	No	-0.605273	0.0254728	0.374543	No	-0.168964	0.287298	0.388663	No
arabonate/xylonate	Carbohydrate	Pentose Metabolism	-0.806496	0.00261967	0.0191065	No	-0.781334	0.0725935	0.45473	No	-0.0251613	0.589414	0.685436	No
ribitol	Carbohydrate	Pentose Metabolism	-0.684538	0.0129793	0.0540938	No	-0.58009	0.0476224	0.426062	No	-0.104448	0.269274	0.369495	No
ribonate	Carbohydrate	Pentose Metabolism	-0.997483	0.000476304	0.00743256	No	-0.742055	0.0180724	0.367471	No	-0.255428	0.219783	0.316469	No
sedoheptulose	Carbohydrate	Pentose Metabolism	-1.24149	0.000754148	0.00857683	Down	-0.496904	0.0254728	0.374543	No	-0.744585	0.022721	0.0494993	No
gulonate*	Cofactors and Vitamins	Ascorbate and Aldarate Metabolism	1.15489	0.00119076	0.0112535	Up	-0.118408	0.651177	0.884493	No	1.2733	1.68083e-05	0.000121273	Up
oxalate (ethanedioate)	Cofactors and Vitamins	Ascorbate and Aldarate Metabolism	-0.720977	0.22684	0.382436	No	0.537762	0.254211	0.653546	No	-1.25874	0.00314834	0.00926552	Down
threonate	Cofactors and Vitamins	Ascorbate and Aldarate Metabolism	-1.2286	0.00261967	0.0191065	Down	0.210174	0.651177	0.884493	No	-1.43878	9.48693e-05	0.000526093	Down
bilirubin (E,E)*	Cofactors and Vitamins	Hemoglobin and Porphyrin Metabolism	0.592566	0.261411	0.425745	No	-1.14661	0.00221344	0.200885	No	1.73918	9.59464e-06	7.85122e-05	Up
bilirubin (E,Z or Z,E)*	Cofactors and Vitamins	Hemoglobin and Porphyrin Metabolism	0.876793	0.100262	0.215627	No	-1.11069	0.151572	0.524251	No	1.98748	1.27692e-05	9.73654e-05	Up
bilirubin (Z,Z)	Cofactors and Vitamins	Hemoglobin and Porphyrin Metabolism	0.108927	0.967135	0.983254	No	-1.14831	3.04044e-06	0.00204013	Down	1.25723	9.49543e-07	1.41587e-05	Up
biliverdin	Cofactors and Vitamins	Hemoglobin and Porphyrin Metabolism	0.145817	0.710844	0.823793	No	-1.17215	0.00171481	0.200885	No	1.31796	9.59464e-06	7.85122e-05	Up
D-urobilin	Cofactors and Vitamins	Hemoglobin and Porphyrin Metabolism	0.924321	0.22684	0.382436	No	-0.8658	0.53356	0.842398	No	1.79012	0.0480743	0.0932308	Up
heme	Cofactors and Vitamins	Hemoglobin and Porphyrin Metabolism	-1.31982	0.299119	0.459288	No	0.985146	0.188246	0.584782	No	-2.30497	0.00101364	0.00367651	Down
I-urobilinogen	Cofactors and Vitamins	Hemoglobin and Porphyrin Metabolism	1.55553	0.261411	0.425745	No	-0.707711	0.461317	0.804009	No	2.26324	0.110017	0.185948	No
L-urobilin	Cofactors and Vitamins	Hemoglobin and Porphyrin Metabolism	-3.80466	0.000158768	0.00591852	Down - Very significant	-0.299717	0.821365	0.940505	No	-3.50495	7.157e-06	6.66993e-05	Down - Very significant
1-methylnicotinamide	Cofactors and Vitamins	Nicotinate and Nicotinamide Metabolism	0.839393	0.100262	0.215627	No	-0.579757	0.33388	0.720364	No	1.41915	0.00022422	0.00105211	Up
N1-Methyl-2-pyridone-5-carboxamide	Cofactors and Vitamins	Nicotinate and Nicotinamide Metabolism	0.131641	0.650353	0.77511	No	-0.0887823	0.910143	0.970916	No	0.220424	0.535297	0.644855	No
nicotinamide	Cofactors and Vitamins	Nicotinate and Nicotinamide Metabolism	-0.215826	0.967135	0.983254	No	0.264593	0.461317	0.804009	No	-0.480418	0.617356	0.709325	No
nicotinamide riboside	Cofactors and Vitamins	Nicotinate and Nicotinamide Metabolism	0.855813	0.0449313	0.12407	No	-0.54102	0.571611	0.856141	No	1.39683	0.00101364	0.00367651	Up
quinolinate	Cofactors and Vitamins	Nicotinate and Nicotinamide Metabolism	0.73424	0.0358419	0.108333	No	0.119528	0.610845	0.866548	No	0.614712	0.19053	0.283471	No
trigonelline (N'-methylnicotinate)	Cofactors and Vitamins	Nicotinate and Nicotinamide Metabolism	0.47126	0.384457	0.546547	No	0.391876	0.363506	0.743635	No	0.0793835	0.888881	0.92328	No
pantothenate	Cofactors and Vitamins	Pantothenate and CoA Metabolism	0.0597989	0.901802	0.944008	No	-0.0518476	1	1	No	0.111646	0.764551	0.832814	No
alpha-CEHC glucuronide*	Cofactors and Vitamins	Tocopherol Metabolism	-0.373772	0.22684	0.382436	No	0.116511	0.427261	0.783311	No	-0.490283	0.00197403	0.00633767	No
alpha-CEHC sulfate	Cofactors and Vitamins	Tocopherol Metabolism	-0.373772	0.22684	0.382436	No	0.140847	0.427261	0.783311	No	-0.514619	0.00197403	0.00633767	No
alpha-tocopherol	Cofactors and Vitamins	Tocopherol Metabolism	-0.320655	0.299119	0.459288	No	0.115285	0.821365	0.940505	No	-0.43594	0.00742133	0.0190794	No
delta-tocopherol	Cofactors and Vitamins	Tocopherol Metabolism	0.197397	0.77324	0.874947	No	-0.578756	0.0828611	0.45473	No	0.776153	0.0180031	0.0400002	No
gamma-CEHC	Cofactors and Vitamins	Tocopherol Metabolism	-2.25861	0.0170676	0.0629249	Down	0.584842	0.571611	0.856141	No	-2.84345	3.85486e-06	4.31102e-05	Down
gamma-CEHC glucuronide*	Cofactors and Vitamins	Tocopherol Metabolism	-1.52196	0.0221084	0.0756876	Down	-0.592484	0.571611	0.856141	No	-0.929472	0.0643831	0.119011	No
gamma-tocopherol/beta-tocopherol	Cofactors and Vitamins	Tocopherol Metabolism	-0.249912	0.482416	0.629769	No	-0.0478475	0.734719	0.91635	No	-0.202065	0.411551	0.524005	No
retinol (Vitamin A)	Cofactors and Vitamins	Vitamin A Metabolism	-1.96903	0.00261967	0.0191065	Down	0.0593062	0.955002	0.993498	No	-2.02834	1.41723e-08	1.35851e-06	Down
pyridoxal	Cofactors and Vitamins	Vitamin B6 Metabolism	-1.35826	0.11983	0.242187	No	-1.70945	0.0150958	0.361759	No	0.351184	0.110017	0.185948	No
pyridoxate	Cofactors and Vitamins	Vitamin B6 Metabolism	-1.27444	0.0221084	0.0756876	Down	-0.765932	0.0941988	0.45473	No	-0.508506	0.152023	0.241723	No
phosphate	Energy	Oxidative Phosphorylation	0.502384	0.100262	0.215627	No	-0.0553671	0.692499	0.905784	No	0.557751	0.0643831	0.119011	No
2-methylcitrate/homocitrate	Energy	TCA Cycle	-0.164245	0.535842	0.682258	No	0.0122018	1	1	No	-0.176447	0.325656	0.433562	No
aconitate [cis or trans]	Energy	TCA Cycle	0.654427	0.22684	0.382436	No	-0.88076	0.03	0.374543	No	1.53519	0.00101364	0.00367651	Up
alpha-ketoglutarate	Energy	TCA Cycle	-1.70823	0.000158768	0.00591852	Down	-0.425774	0.0476224	0.426062	No	-1.28246	1.27692e-05	9.73654e-05	Down
citrate	Energy	TCA Cycle	0.814039	0.11983	0.242187	No	-0.872215	0.03	0.374543	No	1.68625	0.000147307	0.000754525	Up
fumarate	Energy	TCA Cycle	-0.363332	0.299119	0.459288	No	-0.348244	0.305786	0.707525	No	-0.0150887	0.826188	0.878561	No
isocitrate	Energy	TCA Cycle	0.436378	0.299119	0.459288	No	-0.542055	0.055041	0.450397	No	0.978434	0.00197403	0.00633767	No
isocitric lactone	Energy	TCA Cycle	2.24406	0.000476304	0.00743256	Up	-1.15877	0.03	0.374543	No	3.40283	2.69273e-07	7.2273e-06	Up - Very significant
malate	Energy	TCA Cycle	-0.146176	0.650353	0.77511	No	0.355367	0.254211	0.653546	No	-0.501542	0.0707068	0.128925	No
succinate	Energy	TCA Cycle	0.114652	0.77324	0.874947	No	0.502784	0.151572	0.524251	No	-0.388132	0.176993	0.268692	No
succinylcarnitine (C4-DC)	Energy	TCA Cycle	-0.897247	0.00261967	0.0191065	No	0.133755	0.53356	0.842398	No	-1.031	0.00314834	0.00926552	Down
16a-hydroxy DHEA 3-sulfate	Lipid	Androgenic Steroids	-1.37181	0.0556482	0.147008	No	-0.968526	0.0941988	0.45473	No	-0.403281	0.325656	0.433562	No
5alpha-androstan-3alpha,17beta-diol disulfate	Lipid	Androgenic Steroids	0.620347	0.535842	0.682258	No	0.242255	0.651177	0.884493	No	0.378091	0.826188	0.878561	No
5alpha-androstan-3alpha,17beta-diol monosulfate (1)	Lipid	Androgenic Steroids	-2.00548	0.0129793	0.0540938	Down	1.10703	0.0941988	0.45473	No	-3.11252	7.54816e-05	0.000436622	Down
5alpha-androstan-3alpha,17beta-diol monosulfate (2)	Lipid	Androgenic Steroids	-1.96493	0.11983	0.242187	No	-0.987543	0.571611	0.856141	No	-0.977385	0.252017	0.351567	No
5alpha-androstan-3beta,17alpha-diol disulfate	Lipid	Androgenic Steroids	-3.32312	0.00178614	0.0151709	Down	-0.836598	0.151572	0.524251	No	-2.48652	5.97645e-05	0.000361279	Down
5alpha-androstan-3beta,17beta-diol disulfate	Lipid	Androgenic Steroids	-0.652858	0.195562	0.348996	No	0.16222	0.692499	0.905784	No	-0.815078	0.0317074	0.067328	No
5alpha-androstan-3beta,17beta-diol monosulfate (2)	Lipid	Androgenic Steroids	-2.42773	0.000476304	0.00743256	Down	1.04181	0.0941988	0.45473	No	-3.46953	9.9206e-08	3.69818e-06	Down - Very significant
andro steroid monosulfate C19H28O6S (1)*	Lipid	Androgenic Steroids	-1.76705	0.0170676	0.0629249	Down	-0.783478	0.120365	0.498548	No	-0.983568	0.101054	0.173419	No
androstenediol (3alpha, 17alpha) monosulfate (2)	Lipid	Androgenic Steroids	-2.48313	7.9384e-05	0.00484242	Down	-0.349947	0.496774	0.827135	No	-2.13319	2.19954e-05	0.000147589	Down
androstenediol (3alpha, 17alpha) monosulfate (3)	Lipid	Androgenic Steroids	-1.33517	0.0358419	0.108333	No	0.702512	0.120365	0.498548	No	-2.03769	5.97645e-05	0.000361279	Down
androstenediol (3beta,17beta) disulfate (1)	Lipid	Androgenic Steroids	-1.05019	0.0449313	0.12407	No	0.26933	0.777714	0.926902	No	-1.31952	0.00101364	0.00367651	Down
androstenediol (3beta,17beta) disulfate (2)	Lipid	Androgenic Steroids	-1.65193	0.000754148	0.00857683	Down	-0.375015	0.279225	0.683795	No	-1.27691	0.00101364	0.00367651	Down
androstenediol (3beta,17beta) monosulfate (1)	Lipid	Androgenic Steroids	-2.68313	0.00178614	0.0151709	Down	0.627703	0.151572	0.524251	No	-3.31083	6.37753e-07	1.06983e-05	Down
androstenediol (3beta,17beta) monosulfate (2)	Lipid	Androgenic Steroids	-2.42016	0.000158768	0.00591852	Down	-0.165852	0.821365	0.940505	No	-2.25431	4.25168e-07	8.64509e-06	Down
androsterone sulfate	Lipid	Androgenic Steroids	-2.01256	0.00373105	0.0231809	Down	0.800213	0.135315	0.510091	No	-2.81277	1.27692e-05	9.73654e-05	Down
dehydroisoandrosterone sulfate (DHEA-S)	Lipid	Androgenic Steroids	-2.67159	0.000476304	0.00743256	Down	0.276826	0.427261	0.783311	No	-2.94841	6.37753e-07	1.06983e-05	Down
epiandrosterone sulfate	Lipid	Androgenic Steroids	-2.48231	0.000754148	0.00857683	Down	0.458747	0.254211	0.653546	No	-2.94106	1.27692e-05	9.73654e-05	Down
etiocholanolone glucuronide	Lipid	Androgenic Steroids	-4.07834	0.000158768	0.00591852	Down - Very significant	-0.101347	1	1	No	-3.97699	6.37753e-07	1.06983e-05	Down - Very significant
carnitine	Lipid	Carnitine Metabolism	-0.42228	0.00119076	0.0112535	No	-0.0567519	0.496774	0.827135	No	-0.365528	0.000406858	0.00169566	No
deoxycarnitine	Lipid	Carnitine Metabolism	-0.0112612	0.591808	0.735376	No	-0.0503668	0.692499	0.905784	No	0.0391056	0.984076	0.994451	No
corticosterone	Lipid	Corticosteroids	-2.31022	0.00718425	0.0362454	Down	0.153711	1	1	No	-2.46394	0.000406858	0.00169566	Down
cortisol	Lipid	Corticosteroids	-1.31507	0.0170676	0.0629249	Down	0.150548	0.734719	0.91635	No	-1.46561	0.00365704	0.0105771	Down
cortisone	Lipid	Corticosteroids	-1.04285	0.0556482	0.147008	No	-0.331709	0.427261	0.783311	No	-0.711143	0.0848242	0.149389	No
12-HHTrE	Lipid	Eicosanoid	-1.13804	0.11983	0.242187	No	0.653732	0.230718	0.619246	No	-1.79177	0.000182142	0.000898657	Down
linoleoyl ethanolamide	Lipid	Endocannabinoid	0.665458	0.34024	0.498474	No	0.79879	0.0725935	0.45473	No	-0.133333	0.857425	0.898956	No
N-oleoylserine	Lipid	Endocannabinoid	0.882783	0.100262	0.215627	No	-0.0122715	0.910143	0.970916	No	0.895055	0.0159726	0.0364544	No
N-oleoyltaurine	Lipid	Endocannabinoid	1.38853	0.299119	0.459288	No	-0.203946	0.208741	0.614322	No	1.59247	0.0530897	0.101491	No
N-palmitoylserine	Lipid	Endocannabinoid	0.522229	0.77324	0.874947	No	1.47689	0.169206	0.543242	No	-0.954665	0.176993	0.268692	No
N-palmitoyltaurine	Lipid	Endocannabinoid	0.302828	0.431968	0.595176	No	-0.902315	0.496774	0.827135	No	1.20514	0.0480743	0.0932308	Up
N-stearoyltaurine	Lipid	Endocannabinoid	-0.562344	0.901802	0.944008	No	-0.718985	0.651177	0.884493	No	0.156641	0.888881	0.92328	No
oleoyl ethanolamide	Lipid	Endocannabinoid	0.850289	0.083115	0.194321	No	0.248551	0.39464	0.756581	No	0.601738	0.110017	0.185948	No
arachidonoylcholine	Lipid	Fatty Acid Metabolism (Acyl Choline)	-0.0440313	0.710844	0.823793	No	1.15786	0.0725935	0.45473	No	-1.20189	0.00423573	0.0118424	Down
linoleoylcholine*	Lipid	Fatty Acid Metabolism (Acyl Choline)	0.782837	0.22684	0.382436	No	1.11342	0.188246	0.584782	No	-0.330578	0.645846	0.733271	No
oleoylcholine	Lipid	Fatty Acid Metabolism (Acyl Choline)	1.21507	0.0683496	0.170493	No	1.09748	0.0828611	0.45473	No	0.117589	0.795214	0.859241	No
palmitoylcholine	Lipid	Fatty Acid Metabolism (Acyl Choline)	0.775533	0.142216	0.275801	No	1.25892	0.0828611	0.45473	No	-0.483382	0.252017	0.351567	No
stearoylcholine*	Lipid	Fatty Acid Metabolism (Acyl Choline)	0.582755	0.34024	0.498474	No	0.701173	0.254211	0.653546	No	-0.118418	0.617356	0.709325	No
hexanoylglutamine	Lipid	Fatty Acid Metabolism (Acyl Glutamine)	1.29287	0.0449313	0.12407	No	0.617292	0.279225	0.683795	No	0.675573	0.0434508	0.0865147	No
butyrylcarnitine (C4)	Lipid	Fatty Acid Metabolism (also BCAA Metabolism)	0.356528	0.34024	0.498474	No	-0.0634212	1	1	No	0.41995	0.235523	0.334115	No
methylmalonate (MMA)	Lipid	Fatty Acid Metabolism (also BCAA Metabolism)	-1.04385	0.00119076	0.0112535	Down	0.0476894	0.692499	0.905784	No	-1.09154	9.48693e-05	0.000526093	Down
propionylcarnitine (C3)	Lipid	Fatty Acid Metabolism (also BCAA Metabolism)	-0.495006	0.142216	0.275801	No	0.305662	0.39464	0.756581	No	-0.800669	0.00197403	0.00633767	No
propionylglycine	Lipid	Fatty Acid Metabolism (also BCAA Metabolism)	-1.64784	0.11983	0.242187	No	1.23271	0.169206	0.543242	No	-2.88055	4.25168e-07	8.64509e-06	Down
3-hydroxybutyrylcarnitine (1)	Lipid	Fatty Acid Metabolism(Acyl Carnitine)	0.670159	0.261411	0.425745	No	-0.330827	0.461317	0.804009	No	1.00099	0.0159726	0.0364544	Up
3-hydroxybutyrylcarnitine (2)	Lipid	Fatty Acid Metabolism(Acyl Carnitine)	1.11541	0.000277844	0.00690494	Up	-0.391026	0.461317	0.804009	No	1.50643	5.27209e-06	5.27996e-05	Up
3,4-methyleneheptanoylcarnitine	Lipid	Fatty Acid Metabolism(Acyl Carnitine)	-0.209026	0.836945	0.901429	No	-0.859635	0.120365	0.498548	No	0.650608	0.129748	0.212344	No
acetylcarnitine (C2)	Lipid	Fatty Acid Metabolism(Acyl Carnitine)	0.403347	0.083115	0.194321	No	-0.320203	0.151572	0.524251	No	0.72355	0.000118494	0.000641208	No
adipoylcarnitine (C6-DC)	Lipid	Fatty Acid Metabolism(Acyl Carnitine)	0.100298	0.710844	0.823793	No	-0.164723	0.955002	0.993498	No	0.265021	0.388946	0.499967	No
arachidonoylcarnitine (C20:4)	Lipid	Fatty Acid Metabolism(Acyl Carnitine)	-1.02035	0.0283401	0.0927619	Down	-1.17497	0.03	0.374543	No	0.15462	0.857425	0.898956	No
arachidoylcarnitine (C20)*	Lipid	Fatty Acid Metabolism(Acyl Carnitine)	-0.732887	0.11983	0.242187	No	-0.241545	0.571611	0.856141	No	-0.491342	0.0530897	0.101491	No
behenoylcarnitine (C22)*	Lipid	Fatty Acid Metabolism(Acyl Carnitine)	-0.836203	0.0129793	0.0540938	No	-0.36807	0.571611	0.856141	No	-0.468133	0.101054	0.173419	No
cerotoylcarnitine (C26)*	Lipid	Fatty Acid Metabolism(Acyl Carnitine)	-0.287611	0.482416	0.629769	No	-0.40015	0.39464	0.756581	No	0.112539	0.56205	0.659328	No
cis-4-decenoylcarnitine (C10:1)	Lipid	Fatty Acid Metabolism(Acyl Carnitine)	-0.112349	0.650353	0.77511	No	-0.131736	0.692499	0.905784	No	0.0193872	0.888881	0.92328	No
decanoylcarnitine (C10)	Lipid	Fatty Acid Metabolism(Acyl Carnitine)	0.452848	0.100262	0.215627	No	-0.20756	0.651177	0.884493	No	0.660408	0.0284326	0.0609529	No
dihomo-linolenoylcarnitine (20:3n3 or 6)*	Lipid	Fatty Acid Metabolism(Acyl Carnitine)	0.43027	0.482416	0.629769	No	-0.42212	0.151572	0.524251	No	0.852391	0.00231324	0.00728726	No
dihomo-linoleoylcarnitine (C20:2)*	Lipid	Fatty Acid Metabolism(Acyl Carnitine)	0.489255	0.00261967	0.0191065	No	-0.179186	0.305786	0.707525	No	0.668441	0.000406858	0.00169566	No
eicosenoylcarnitine (C20:1)*	Lipid	Fatty Acid Metabolism(Acyl Carnitine)	0.292236	0.384457	0.546547	No	-0.247245	0.230718	0.619246	No	0.539481	0.00563623	0.0153114	No
hexanoylcarnitine (C6)	Lipid	Fatty Acid Metabolism(Acyl Carnitine)	0.351996	0.100262	0.215627	No	-0.318494	0.151572	0.524251	No	0.67049	0.00365704	0.0105771	No
laurylcarnitine (C12)	Lipid	Fatty Acid Metabolism(Acyl Carnitine)	0.90183	0.0221084	0.0756876	No	-0.116936	0.571611	0.856141	No	1.01877	0.00120334	0.00424969	Up
lignoceroylcarnitine (C24)*	Lipid	Fatty Acid Metabolism(Acyl Carnitine)	-0.89666	0.0170676	0.0629249	No	-0.419397	0.33388	0.720364	No	-0.477264	0.119574	0.196653	No
linolenoylcarnitine (C18:3)*	Lipid	Fatty Acid Metabolism(Acyl Carnitine)	0.432801	0.0683496	0.170493	No	-0.138353	0.571611	0.856141	No	0.571154	0.0110046	0.0270479	No
linoleoylcarnitine (C18:2)*	Lipid	Fatty Acid Metabolism(Acyl Carnitine)	0.258564	0.100262	0.215627	No	-0.127305	0.427261	0.783311	No	0.385868	0.0434508	0.0865147	No
margaroylcarnitine*	Lipid	Fatty Acid Metabolism(Acyl Carnitine)	-0.187316	0.482416	0.629769	No	-0.161136	0.230718	0.619246	No	-0.0261805	1	1	No
myristoleoylcarnitine (C14:1)*	Lipid	Fatty Acid Metabolism(Acyl Carnitine)	0.944813	0.0221084	0.0756876	No	-0.184424	0.427261	0.783311	No	1.12924	0.000850734	0.00318906	Up
myristoylcarnitine (C14)	Lipid	Fatty Acid Metabolism(Acyl Carnitine)	0.680062	0.0358419	0.108333	No	-0.201739	0.461317	0.804009	No	0.881801	0.00022422	0.00105211	No
nervonoylcarnitine (C24:1)*	Lipid	Fatty Acid Metabolism(Acyl Carnitine)	0.115197	1	1	No	-0.448639	0.0941988	0.45473	No	0.563836	0.0202466	0.0442523	No
octanoylcarnitine (C8)	Lipid	Fatty Acid Metabolism(Acyl Carnitine)	0.376003	0.22684	0.382436	No	-0.254967	0.461317	0.804009	No	0.630969	0.00848364	0.0215626	No
oleoylcarnitine (C18:1)	Lipid	Fatty Acid Metabolism(Acyl Carnitine)	0.21999	0.431968	0.595176	No	-0.18289	0.135315	0.510091	No	0.40288	0.00647598	0.0171078	No
palmitoleoylcarnitine (C16:1)*	Lipid	Fatty Acid Metabolism(Acyl Carnitine)	1.19995	0.00119076	0.0112535	Up	-0.177557	0.496774	0.827135	No	1.37751	2.69273e-07	7.2273e-06	Up
palmitoylcarnitine (C16)	Lipid	Fatty Acid Metabolism(Acyl Carnitine)	0.109649	0.650353	0.77511	No	-0.129145	0.33388	0.720364	No	0.238794	0.101054	0.173419	No
stearoylcarnitine (C18)	Lipid	Fatty Acid Metabolism(Acyl Carnitine)	-0.696333	0.00718425	0.0362454	No	-0.0312411	0.53356	0.842398	No	-0.665092	0.00314834	0.00926552	No
suberoylcarnitine (C8-DC)	Lipid	Fatty Acid Metabolism(Acyl Carnitine)	1.254	0.0449313	0.12407	No	-0.211379	0.821365	0.940505	No	1.46538	0.000592869	0.00235394	Up
ximenoylcarnitine (C26:1)*	Lipid	Fatty Acid Metabolism(Acyl Carnitine)	0.524298	0.0358419	0.108333	No	-0.437036	0.0828611	0.45473	No	0.961334	7.54816e-05	0.000436622	No
hexanoylglycine	Lipid	Fatty Acid Metabolism(Acyl Glycine)	-1.17837	0.083115	0.194321	No	1.03741	0.363506	0.743635	No	-2.21578	1.37471e-06	1.88251e-05	Down
N-linoleoylglycine	Lipid	Fatty Acid Metabolism(Acyl Glycine)	0.972176	0.261411	0.425745	No	0.401704	0.734719	0.91635	No	0.570472	0.388946	0.499967	No
N-palmitoylglycine	Lipid	Fatty Acid Metabolism(Acyl Glycine)	0.235894	0.482416	0.629769	No	0.21691	0.427261	0.783311	No	0.0189841	0.952255	0.968126	No
malonylcarnitine	Lipid	Fatty Acid Synthesis	0.556211	0.195562	0.348996	No	0.557111	0.0828611	0.45473	No	-0.000899379	0.795214	0.859241	No
2-aminoheptanoate	Lipid	Fatty Acid, Amino	0.13811	0.901802	0.944008	No	0.285864	0.135315	0.510091	No	-0.147755	0.287298	0.388663	No
2-aminooctanoate	Lipid	Fatty Acid, Amino	0.423883	0.482416	0.629769	No	-0.622919	0.135315	0.510091	No	1.0468	4.69953e-05	0.000294709	Up
13-methylmyristate	Lipid	Fatty Acid, Branched	0.662443	0.0683496	0.170493	No	0.402449	0.120365	0.498548	No	0.259994	0.345991	0.457007	No
15-methylpalmitate	Lipid	Fatty Acid, Branched	0.519125	0.100262	0.215627	No	0.496307	0.0941988	0.45473	No	0.0228175	0.857425	0.898956	No
17-methylstearate	Lipid	Fatty Acid, Branched	-0.0720104	0.836945	0.901429	No	0.138044	0.821365	0.940505	No	-0.210055	0.50918	0.6212	No
isocaproate	Lipid	Fatty Acid, Branched	1.70725	0.34024	0.498474	No	0.0960076	0.910143	0.970916	No	1.61124	0.857425	0.898956	No
pristanate	Lipid	Fatty Acid, Branched	1.6373	0.535842	0.682258	No	-0.122968	0.910143	0.970916	No	1.76027	0.219783	0.316469	No
2-hydroxyadipate	Lipid	Fatty Acid, Dicarboxylate	-1.16922	0.083115	0.194321	No	-1.28596	0.0941988	0.45473	No	0.116739	0.984076	0.994451	No
2-hydroxyglutarate	Lipid	Fatty Acid, Dicarboxylate	-0.237258	0.195562	0.348996	No	0.762377	0.00691396	0.220917	No	-0.999635	1.68083e-05	0.000121273	No
3-carboxy-4-methyl-5-propyl-2-furanpropanoate (CMPF)	Lipid	Fatty Acid, Dicarboxylate	-2.74721	0.00718425	0.0362454	Down	-0.657828	0.363506	0.743635	No	-2.08938	0.000335047	0.00145985	Down
3-methyladipate	Lipid	Fatty Acid, Dicarboxylate	-0.905034	0.083115	0.194321	No	-0.930976	0.169206	0.543242	No	0.0259413	1	1	No
3-methylglutarate/2-methylglutarate	Lipid	Fatty Acid, Dicarboxylate	-2.18451	0.00373105	0.0231809	Down	0.0075892	0.910143	0.970916	No	-2.1921	0.000147307	0.000754525	Down
adipate	Lipid	Fatty Acid, Dicarboxylate	0.0847202	0.77324	0.874947	No	-0.115276	1	1	No	0.199996	0.434894	0.547493	No
azelate (nonanedioate)	Lipid	Fatty Acid, Dicarboxylate	0.0915311	0.77324	0.874947	No	0.00370562	0.865552	0.95367	No	0.0878254	0.367089	0.478285	No
dodecanedioate	Lipid	Fatty Acid, Dicarboxylate	1.36883	0.142216	0.275801	No	0.322707	0.692499	0.905784	No	1.04612	0.0926641	0.1615	No
eicosanodioate	Lipid	Fatty Acid, Dicarboxylate	-0.782456	0.0358419	0.108333	No	-0.450183	0.135315	0.510091	No	-0.332273	0.140557	0.226172	No
glutarate (pentanedioate)	Lipid	Fatty Acid, Dicarboxylate	-0.415271	0.261411	0.425745	No	-0.694218	0.0476224	0.426062	No	0.278948	0.367089	0.478285	No
hexadecanedioate	Lipid	Fatty Acid, Dicarboxylate	1.52372	0.00373105	0.0231809	Up	-0.0672749	0.910143	0.970916	No	1.59099	7.157e-06	6.66993e-05	Up
maleate	Lipid	Fatty Acid, Dicarboxylate	-1.29354	0.000476304	0.00743256	Down	-0.492718	0.169206	0.543242	No	-0.800822	0.00423573	0.0118424	No
octadecanedioate	Lipid	Fatty Acid, Dicarboxylate	1.14426	0.00718425	0.0362454	Up	0.0785654	0.821365	0.940505	No	1.06569	0.0027028	0.00828117	Up
pimelate (heptanedioate)	Lipid	Fatty Acid, Dicarboxylate	-0.237037	0.482416	0.629769	No	-0.101501	0.734719	0.91635	No	-0.135536	0.367089	0.478285	No
sebacate (decanedioate)	Lipid	Fatty Acid, Dicarboxylate	1.82822	0.0358419	0.108333	No	0.142338	0.777714	0.926902	No	1.68589	0.00423573	0.0118424	Up
suberate (octanedioate)	Lipid	Fatty Acid, Dicarboxylate	0.14596	0.836945	0.901429	No	-0.227896	0.610845	0.866548	No	0.373856	0.19053	0.283471	No
tetradecanedioate	Lipid	Fatty Acid, Dicarboxylate	0.997159	0.0358419	0.108333	No	0.199539	0.610845	0.866548	No	0.79762	0.0124884	0.029821	No
undecanedioate	Lipid	Fatty Acid, Dicarboxylate	0.339674	0.710844	0.823793	No	0.0677211	0.692499	0.905784	No	0.271952	0.73424	0.81032	No
12,13-DiHOME	Lipid	Fatty Acid, Dihydroxy	0.981813	0.100262	0.215627	No	0.280493	0.496774	0.827135	No	0.70132	0.140557	0.226172	No
9,10-DiHOME	Lipid	Fatty Acid, Dihydroxy	0.796958	0.0170676	0.0629249	No	0.457902	0.33388	0.720364	No	0.339056	0.19053	0.283471	No
13-HODE + 9-HODE	Lipid	Fatty Acid, Monohydroxy	-1.92411	0.901802	0.944008	No	-0.555687	0.955002	0.993498	No	-1.36842	0.50918	0.6212	No
16-hydroxypalmitate	Lipid	Fatty Acid, Monohydroxy	0.733429	0.0358419	0.108333	No	0.354205	0.279225	0.683795	No	0.379224	0.269274	0.369495	No
2-hydroxybehenate	Lipid	Fatty Acid, Monohydroxy	-1.19351	0.195562	0.348996	No	0.4464	0.230718	0.619246	No	-1.63991	0.00022422	0.00105211	Down
2-hydroxydecanoate	Lipid	Fatty Acid, Monohydroxy	1.52723	0.0170676	0.0629249	Up	-0.35046	0.53356	0.842398	No	1.87769	6.37753e-07	1.06983e-05	Up
2-hydroxylaurate	Lipid	Fatty Acid, Monohydroxy	1.94826	0.0449313	0.12407	No	0.095404	0.821365	0.940505	No	1.85285	0.0352886	0.0733085	Up
2-hydroxyoctanoate	Lipid	Fatty Acid, Monohydroxy	0.695148	0.650353	0.77511	No	-0.861442	0.39464	0.756581	No	1.55659	0.0530897	0.101491	No
2-hydroxypalmitate	Lipid	Fatty Acid, Monohydroxy	0.200692	0.650353	0.77511	No	0.0845032	0.651177	0.884493	No	0.116189	0.704326	0.787671	No
3-hydroxydecanoate	Lipid	Fatty Acid, Monohydroxy	0.522953	0.431968	0.595176	No	-0.845097	0.0084889	0.258912	No	1.36805	0.000406858	0.00169566	Up
3-hydroxyhexanoate	Lipid	Fatty Acid, Monohydroxy	0.916253	0.0221084	0.0756876	No	-0.388065	0.496774	0.827135	No	1.30432	0.000492161	0.00201366	Up
3-hydroxylaurate	Lipid	Fatty Acid, Monohydroxy	0.482809	0.482416	0.629769	No	-0.494275	0.0725935	0.45473	No	0.977083	0.0110046	0.0270479	No
3-hydroxyoctanoate	Lipid	Fatty Acid, Monohydroxy	1.44164	0.0170676	0.0629249	Up	-0.666255	0.106683	0.474068	No	2.10789	5.97645e-05	0.000361279	Up
3-hydroxysebacate	Lipid	Fatty Acid, Monohydroxy	1.692	0.083115	0.194321	No	-0.951974	0.0725935	0.45473	No	2.64397	0.000147307	0.000754525	Up
5-hydroxyhexanoate	Lipid	Fatty Acid, Monohydroxy	-0.640302	0.482416	0.629769	No	-1.58342	0.135315	0.510091	No	0.94312	0.50918	0.6212	No
alpha-hydroxycaproate	Lipid	Fatty Acid, Monohydroxy	-1.08323	0.11983	0.242187	No	-1.43173	0.106683	0.474068	No	0.3485	1	1	No
glycerol	Lipid	Glycerolipid Metabolism	0.783573	0.11983	0.242187	No	0.573075	0.0725935	0.45473	No	0.210498	0.764551	0.832814	No
glycerol 3-phosphate	Lipid	Glycerolipid Metabolism	-1.55148	0.00373105	0.0231809	Down	-0.116081	0.496774	0.827135	No	-1.4354	2.19954e-05	0.000147589	Down
glycerophosphoglycerol	Lipid	Glycerolipid Metabolism	-0.493397	0.195562	0.348996	No	-0.124594	0.910143	0.970916	No	-0.368803	0.287298	0.388663	No
myo-inositol	Lipid	Inositol Metabolism	-0.793766	0.261411	0.425745	No	-0.242744	0.305786	0.707525	No	-0.551022	0.219783	0.316469	No
3-hydroxybutyrate (BHBA)	Lipid	Ketone Bodies	-0.712623	0.482416	0.629769	No	0.00824366	1	1	No	-0.720867	0.140557	0.226172	No
acetoacetate	Lipid	Ketone Bodies	-1.26728	0.299119	0.459288	No	-0.220695	1	1	No	-1.04658	0.140557	0.226172	No
caprate (10:0)	Lipid	Medium Chain Fatty Acid	1.11879	0.00718425	0.0362454	Up	0.417298	0.33388	0.720364	No	0.701492	0.0180031	0.0400002	No
caproate (6:0)	Lipid	Medium Chain Fatty Acid	-2.69495	0.000277844	0.00690494	Down	-0.801924	0.651177	0.884493	No	-1.89302	0.000274645	0.00126224	Down
caprylate (8:0)	Lipid	Medium Chain Fatty Acid	1.88576	0.0683496	0.170493	No	-0.737071	0.39464	0.756581	No	2.62283	0.0180031	0.0400002	Up
heptanoate (7:0)	Lipid	Medium Chain Fatty Acid	-2.15797	0.00119076	0.0112535	Down	0.0819498	0.496774	0.827135	No	-2.23992	2.7636e-06	3.43402e-05	Down
3-hydroxy-3-methylglutarate	Lipid	Mevalonate Metabolism	-2.86163	0.000277844	0.00690494	Down	-0.347334	0.151572	0.524251	No	-2.5143	7.157e-06	6.66993e-05	Down
1-arachidonylglycerol (20:4)	Lipid	Monoacylglycerol	-2.82618	0.00718425	0.0362454	Down	1.29713	0.106683	0.474068	No	-4.12331	9.49543e-07	1.41587e-05	Down - Very significant
1-dihomo-linolenylglycerol (20:3)	Lipid	Monoacylglycerol	-2.34782	0.0129793	0.0540938	Down	1.32173	0.106683	0.474068	No	-3.66955	9.59464e-06	7.85122e-05	Down - Very significant
1-docosahexaenoylglycerol (22:6)	Lipid	Monoacylglycerol	-3.73684	0.00523934	0.0303069	Down	1.53718	0.0410155	0.382242	No	-5.27403	6.37753e-07	1.06983e-05	Down - Very significant
1-linolenoylglycerol (18:3)	Lipid	Monoacylglycerol	-5.74422	0.000277844	0.00690494	Down - Very significant	0.835529	0.461317	0.804009	No	-6.57975	4.25168e-07	8.64509e-06	Down - Very significant
1-linoleoylglycerol (18:2)	Lipid	Monoacylglycerol	-3.60328	0.00178614	0.0151709	Down	0.951226	0.0725935	0.45473	No	-4.5545	9.49543e-07	1.41587e-05	Down - Very significant
1-oleoylglycerol (18:1)	Lipid	Monoacylglycerol	-3.60936	0.00373105	0.0231809	Down	0.939433	0.0410155	0.382242	No	-4.54879	7.157e-06	6.66993e-05	Down - Very significant
1-palmitoleoylglycerol (16:1)*	Lipid	Monoacylglycerol	-3.79433	0.00718425	0.0362454	Down	2.97867	0.0351657	0.374543	No	-6.773	6.37753e-07	1.06983e-05	Down - Very significant
1-palmitoylglycerol (16:0)	Lipid	Monoacylglycerol	-1.47391	0.00261967	0.0191065	Down	0.803076	0.0410155	0.382242	No	-2.27698	5.27209e-06	5.27996e-05	Down
2-arachidonoylglycerol (20:4)	Lipid	Monoacylglycerol	-3.66359	0.00373105	0.0231809	Down	0.830524	0.39464	0.756581	No	-4.49412	2.69273e-07	7.2273e-06	Down - Very significant
2-linoleoylglycerol (18:2)	Lipid	Monoacylglycerol	-2.71259	0.00373105	0.0231809	Down	3.14145	0.0725935	0.45473	No	-5.85404	5.27209e-06	5.27996e-05	Down - Very significant
2-myristoylglycerol (14:0)	Lipid	Monoacylglycerol	-4.66905	0.000476304	0.00743256	Down - Very significant	-0.869364	0.610845	0.866548	No	-3.79969	0.000711576	0.00274407	Down - Very significant
2-oleoylglycerol (18:1)	Lipid	Monoacylglycerol	-6.88168	0.000476304	0.00743256	Down - Very significant	1.34632	0.120365	0.498548	No	-8.22799	4.25168e-07	8.64509e-06	Down - Very significant
2-palmitoleoylglycerol (16:1)*	Lipid	Monoacylglycerol	-4.50183	0.00119076	0.0112535	Down	0.4464	0.230718	0.619246	No	-4.94823	9.9206e-08	3.69818e-06	Down - Very significant
choline	Lipid	Phospholipid Metabolism	0.049603	0.901802	0.944008	No	0.266393	0.305786	0.707525	No	-0.21679	0.269274	0.369495	No
choline phosphate	Lipid	Phospholipid Metabolism	-3.08023	0.000476304	0.00743256	Down	-1.5121	0.00449073	0.200885	No	-1.56814	4.25168e-07	8.64509e-06	Down
glycerophosphoethanolamine	Lipid	Phospholipid Metabolism	-0.799052	0.100262	0.215627	No	0.67522	0.0180724	0.367471	No	-1.47427	1.96995e-06	2.59183e-05	Down
glycerophosphoinositol*	Lipid	Phospholipid Metabolism	-0.657744	0.22684	0.382436	No	-0.462156	0.33388	0.720364	No	-0.195588	0.674848	0.75977	No
glycerophosphorylcholine (GPC)	Lipid	Phospholipid Metabolism	-0.581451	0.0556482	0.147008	No	0.832111	0.0410155	0.382242	No	-1.41356	9.59464e-06	7.85122e-05	Down
glycerophosphoserine*	Lipid	Phospholipid Metabolism	-0.596295	0.0221084	0.0756876	No	0.653561	0.0035786	0.200885	No	-1.24986	1.37471e-06	1.88251e-05	Down
phosphoethanolamine	Lipid	Phospholipid Metabolism	-3.36899	0.00718425	0.0362454	Down	-2.56992	0.0103466	0.289274	No	-0.799068	0.0284326	0.0609529	No
trimethylamine N-oxide	Lipid	Phospholipid Metabolism	-0.931941	0.650353	0.77511	No	-0.577615	0.821365	0.940505	No	-0.354326	0.411551	0.524005	No
17alpha-hydroxypregnanolone glucuronide	Lipid	Pregnenolone Steroids	-3.09209	0.0170676	0.0629249	Down	0.455967	0.496774	0.827135	No	-3.54806	9.48693e-05	0.000526093	Down - Very significant
17alpha-hydroxypregnenolone 3-sulfate	Lipid	Pregnenolone Steroids	-2.37929	3.9692e-05	0.00484242	Down	-0.156842	0.53356	0.842398	No	-2.22245	2.19954e-05	0.000147589	Down
21-hydroxypregnenolone disulfate	Lipid	Pregnenolone Steroids	-2.85725	3.9692e-05	0.00484242	Down	-0.616229	0.208741	0.614322	No	-2.24102	9.49543e-07	1.41587e-05	Down
21-hydroxypregnenolone monosulfate (1)	Lipid	Pregnenolone Steroids	-3.19466	0.000754148	0.00857683	Down	-0.0248277	1	1	No	-3.16983	5.27209e-06	5.27996e-05	Down
21-hydroxypregnenolone monosulfate (2)	Lipid	Pregnenolone Steroids	-3.32656	7.9384e-05	0.00484242	Down - Very significant	-0.228094	0.777714	0.926902	No	-3.09846	3.85486e-06	4.31102e-05	Down
pregnenolone sulfate	Lipid	Pregnenolone Steroids	-2.46014	0.000277844	0.00690494	Down	-0.40672	0.363506	0.743635	No	-2.05342	9.59464e-06	7.85122e-05	Down
chenodeoxycholate	Lipid	Primary Bile Acid Metabolism	1.32556	0.591808	0.735376	No	-0.60692	0.254211	0.653546	No	1.93248	0.176993	0.268692	No
cholate	Lipid	Primary Bile Acid Metabolism	0.170229	0.836945	0.901429	No	1.06693	0.279225	0.683795	No	-0.896697	0.367089	0.478285	No
glycochenodeoxycholate	Lipid	Primary Bile Acid Metabolism	2.51229	0.000754148	0.00857683	Up	0.481491	0.610845	0.866548	No	2.0308	0.00142389	0.0049249	Up
glycochenodeoxycholate glucuronide (1)	Lipid	Primary Bile Acid Metabolism	2.26566	0.00119076	0.0112535	Up	1.1229	0.0941988	0.45473	No	1.14276	0.0180031	0.0400002	Up
glycochenodeoxycholate sulfate	Lipid	Primary Bile Acid Metabolism	3.3614	7.9384e-05	0.00484242	Up - Very significant	0.226829	0.955002	0.993498	No	3.13457	2.7636e-06	3.43402e-05	Up
glycocholate	Lipid	Primary Bile Acid Metabolism	1.76316	0.0129793	0.0540938	Up	1.86215	0.00449073	0.200885	No	-0.0989919	0.857425	0.898956	No
glycocholate glucuronide (1)	Lipid	Primary Bile Acid Metabolism	-0.0966419	0.967135	0.983254	No	1.29916	0.0351657	0.374543	No	-1.3958	0.0202466	0.0442523	Down
glycocholate sulfate	Lipid	Primary Bile Acid Metabolism	3.26016	3.9692e-05	0.00484242	Up	2.90514	0.00449073	0.200885	No	0.355021	0.235523	0.334115	No
tauro-alpha-muricholate	Lipid	Primary Bile Acid Metabolism	2.8023	0.0170676	0.0629249	Up	-1.0729	0.33388	0.720364	No	3.8752	0.000711576	0.00274407	Up - Very significant
tauro-beta-muricholate	Lipid	Primary Bile Acid Metabolism	-0.579368	0.431968	0.595176	No	-0.856424	0.571611	0.856141	No	0.277056	0.984076	0.994451	No
taurochenodeoxycholate	Lipid	Primary Bile Acid Metabolism	2.44447	0.00976423	0.0458168	Up	-0.425543	0.53356	0.842398	No	2.87001	0.000182142	0.000898657	Up
taurocholate	Lipid	Primary Bile Acid Metabolism	1.92177	0.0358419	0.108333	No	0.886952	0.461317	0.804009	No	1.03482	0.0585179	0.109987	No
5alpha-pregnan-3(alpha or beta),20beta-diol disulfate	Lipid	Progestin Steroids	-0.303631	0.482416	0.629769	No	1.98399	0.0941988	0.45473	No	-2.28762	0.000850734	0.00318906	Down
5alpha-pregnan-3beta-ol,20-one sulfate	Lipid	Progestin Steroids	-1.73331	0.0449313	0.12407	No	1.10518	0.279225	0.683795	No	-2.83849	9.59464e-06	7.85122e-05	Down
5alpha-pregnan-3beta,20alpha-diol disulfate	Lipid	Progestin Steroids	-0.75592	0.142216	0.275801	No	0.792535	0.53356	0.842398	No	-1.54845	0.000335047	0.00145985	Down
5alpha-pregnan-3beta,20alpha-diol monosulfate (2)	Lipid	Progestin Steroids	-2.36035	0.00976423	0.0458168	Down	0.686066	0.865552	0.95367	No	-3.04641	9.9206e-08	3.69818e-06	Down
5alpha-pregnan-3beta,20beta-diol monosulfate (1)	Lipid	Progestin Steroids	-0.696509	0.100262	0.215627	No	1.12668	0.777714	0.926902	No	-1.82319	0.000335047	0.00145985	Down
pregn steroid monosulfate C21H34O5S*	Lipid	Progestin Steroids	-3.4426	7.9384e-05	0.00484242	Down - Very significant	-0.318101	0.734719	0.91635	No	-3.1245	9.9206e-08	3.69818e-06	Down
pregnanediol-3-glucuronide	Lipid	Progestin Steroids	-3.98493	0.00976423	0.0458168	Down	0.195384	0.610845	0.866548	No	-4.18032	6.37753e-07	1.06983e-05	Down - Very significant
pregnanolone/allopregnanolone sulfate	Lipid	Progestin Steroids	-2.02935	0.0129793	0.0540938	Down	1.27576	0.461317	0.804009	No	-3.30511	4.25168e-07	8.64509e-06	Down
pregnen-diol disulfate C21H34O8S2*	Lipid	Progestin Steroids	-1.22262	0.0170676	0.0629249	Down	-0.00804188	0.910143	0.970916	No	-1.21458	0.000711576	0.00274407	Down
7-ketodeoxycholate	Lipid	Secondary Bile Acid Metabolism	-0.358196	0.431968	0.595176	No	0.711984	0.496774	0.827135	No	-1.07018	0.0159726	0.0364544	Down
7-ketolithocholate	Lipid	Secondary Bile Acid Metabolism	-1.51808	0.0683496	0.170493	No	-0.384676	0.610845	0.866548	No	-1.13341	0.0848242	0.149389	No
deoxycholate	Lipid	Secondary Bile Acid Metabolism	-4.35662	0.0221084	0.0756876	Down	1.41253	0.39464	0.756581	No	-5.76915	1.96995e-06	2.59183e-05	Down - Very significant
glycocholenate sulfate*	Lipid	Secondary Bile Acid Metabolism	0.24996	0.431968	0.595176	No	0.565647	0.03	0.374543	No	-0.315687	0.20479	0.299377	No
glycodeoxycholate	Lipid	Secondary Bile Acid Metabolism	-7.58969	0.0283401	0.0927619	Down	1.4844	0.33388	0.720364	No	-9.07409	9.59464e-06	7.85122e-05	Down - Very significant
glycodeoxycholate sulfate	Lipid	Secondary Bile Acid Metabolism	-1.59543	0.299119	0.459288	No	1.83765	0.33388	0.720364	No	-3.43309	0.000335047	0.00145985	Down - Very significant
glycohyocholate	Lipid	Secondary Bile Acid Metabolism	3.48457	0.000158768	0.00591852	Up - Very significant	0.221223	0.865552	0.95367	No	3.26334	0.000147307	0.000754525	Up
glycolithocholate	Lipid	Secondary Bile Acid Metabolism	-3.86681	0.00261967	0.0191065	Down	-0.127779	0.955002	0.993498	No	-3.73903	0.000182142	0.000898657	Down - Very significant
glycolithocholate sulfate*	Lipid	Secondary Bile Acid Metabolism	-0.0518316	0.967135	0.983254	No	0.505049	0.305786	0.707525	No	-0.55688	0.0926641	0.1615	No
glycoursodeoxycholate	Lipid	Secondary Bile Acid Metabolism	2.02745	0.167341	0.311906	No	0.957155	0.39464	0.756581	No	1.0703	0.287298	0.388663	No
hyocholate	Lipid	Secondary Bile Acid Metabolism	-0.320543	0.482416	0.629769	No	-1.5301	0.0150958	0.361759	No	1.20956	0.0180031	0.0400002	Up
isoursodeoxycholate	Lipid	Secondary Bile Acid Metabolism	-1.77802	0.083115	0.194321	No	0.164438	1	1	No	-1.94246	0.000335047	0.00145985	Down
taurocholenate sulfate	Lipid	Secondary Bile Acid Metabolism	0.895355	0.083115	0.194321	No	-0.115194	0.865552	0.95367	No	1.01055	0.00742133	0.0190794	Up
taurodeoxycholate	Lipid	Secondary Bile Acid Metabolism	-5.5224	0.0283401	0.0927619	Down	1.47524	0.427261	0.783311	No	-6.99764	9.48693e-05	0.000526093	Down - Very significant
taurolithocholate	Lipid	Secondary Bile Acid Metabolism	-1.49755	0.195562	0.348996	No	0.0642827	1	1	No	-1.56183	0.119574	0.196653	No
taurolithocholate 3-sulfate	Lipid	Secondary Bile Acid Metabolism	0.329648	0.482416	0.629769	No	-0.380554	0.777714	0.926902	No	0.710202	0.287298	0.388663	No
tauroursodeoxycholate	Lipid	Secondary Bile Acid Metabolism	2.28487	0.0449313	0.12407	No	0.0374087	0.955002	0.993498	No	2.24746	0.00967376	0.0244026	Up
ursodeoxycholate	Lipid	Secondary Bile Acid Metabolism	0.954952	0.650353	0.77511	No	0.797073	0.610845	0.866548	No	0.15788	0.826188	0.878561	No
ursodeoxycholate sulfate (1)	Lipid	Secondary Bile Acid Metabolism	0.598112	0.836945	0.901429	No	0.70524	0.188246	0.584782	No	-0.107129	0.00647598	0.0171078	No
valerate	Lipid	Short Chain Fatty Acid	-3.2051	0.00718425	0.0362454	Down	0.719866	0.610845	0.866548	No	-3.92497	0.00022422	0.00105211	Down - Very significant
sphinganine	Lipid	Sphingolipid Metabolism	0.228802	0.384457	0.546547	No	0.41997	0.254211	0.653546	No	-0.191168	0.589414	0.685436	No
sphingosine	Lipid	Sphingolipid Metabolism	0.0283525	0.836945	0.901429	No	0.371184	0.279225	0.683795	No	-0.342832	0.388946	0.499967	No
sphingosine 1-phosphate	Lipid	Sphingolipid Metabolism	-0.744063	0.0683496	0.170493	No	0.410447	0.33388	0.720364	No	-1.15451	2.19954e-05	0.000147589	Down
3beta-hydroxy-5-cholestenoate	Lipid	Sterol	-0.663137	0.0683496	0.170493	No	-0.586511	0.106683	0.474068	No	-0.0766265	0.795214	0.859241	No
3beta,7alpha-dihydroxy-5-cholestenoate	Lipid	Sterol	-0.204046	0.34024	0.498474	No	-0.532915	0.135315	0.510091	No	0.32887	0.345991	0.457007	No
4-cholesten-3-one	Lipid	Sterol	1.07339	0.0449313	0.12407	No	-0.298131	0.53356	0.842398	No	1.37152	4.69953e-05	0.000294709	Up
7-alpha-hydroxy-3-oxo-4-cholestenoate (7-Hoca)	Lipid	Sterol	0.814829	0.167341	0.311906	No	-0.948082	0.00559441	0.220814	No	1.76291	1.68083e-05	0.000121273	Up
beta-sitosterol	Lipid	Sterol	2.04114	0.000754148	0.00857683	Up	0.738243	0.279225	0.683795	No	1.3029	0.0027028	0.00828117	Up
campesterol	Lipid	Sterol	2.02353	0.0129793	0.0540938	Up	0.155895	0.910143	0.970916	No	1.86763	0.00167915	0.00569044	Up
cholesterol	Lipid	Sterol	0.480439	0.0221084	0.0756876	No	0.608325	0.00691396	0.220917	No	-0.127887	0.56205	0.659328	No
methylphosphate	Nucleotide	Purine and Pyrimidine Metabolism	2.50979	0.000277844	0.00690494	Up	2.51782	0.00013682	0.045903	Up	-0.00802525	0.764551	0.832814	No
allantoin	Nucleotide	Purine Metabolism, (Hypo)Xanthine/Inosine containing	-1.09631	0.00178614	0.0151709	Down	-0.136195	0.821365	0.940505	No	-0.960115	0.000850734	0.00318906	No
hypoxanthine	Nucleotide	Purine Metabolism, (Hypo)Xanthine/Inosine containing	-0.0896942	0.77324	0.874947	No	0.0787245	0.305786	0.707525	No	-0.168419	0.56205	0.659328	No
inosine	Nucleotide	Purine Metabolism, (Hypo)Xanthine/Inosine containing	-1.3255	0.167341	0.311906	No	-0.395292	0.910143	0.970916	No	-0.930206	0.0434508	0.0865147	No
N1-methylinosine	Nucleotide	Purine Metabolism, (Hypo)Xanthine/Inosine containing	0.200161	0.34024	0.498474	No	-0.545415	0.496774	0.827135	No	0.745576	0.0585179	0.109987	No
urate	Nucleotide	Purine Metabolism, (Hypo)Xanthine/Inosine containing	-0.698492	0.00373105	0.0231809	No	0.167398	0.734719	0.91635	No	-0.865891	3.67487e-05	0.000234842	No
xanthine	Nucleotide	Purine Metabolism, (Hypo)Xanthine/Inosine containing	-1.0557	0.00261967	0.0191065	Down	0.422345	0.0941988	0.45473	No	-1.47805	9.49543e-07	1.41587e-05	Down
xanthosine	Nucleotide	Purine Metabolism, (Hypo)Xanthine/Inosine containing	-0.389005	0.384457	0.546547	No	0.957952	0.055041	0.450397	No	-1.34696	0.00120334	0.00424969	Down
adenine	Nucleotide	Purine Metabolism, Adenine containing	0.134383	0.591808	0.735376	No	-0.0590235	0.821365	0.940505	No	0.193406	0.367089	0.478285	No
adenosine	Nucleotide	Purine Metabolism, Adenine containing	-2.54151	0.00976423	0.0458168	Down	0.845785	0.777714	0.926902	No	-3.38729	3.85486e-06	4.31102e-05	Down - Very significant
adenosine 3',5'-cyclic monophosphate (cAMP)	Nucleotide	Purine Metabolism, Adenine containing	0.556392	0.22684	0.382436	No	-0.341763	0.734719	0.91635	No	0.898156	0.0141398	0.0331741	No
adenosine 5'-monophosphate (AMP)	Nucleotide	Purine Metabolism, Adenine containing	-3.49787	0.00261967	0.0191065	Down	-0.305877	0.230718	0.619246	No	-3.19199	0.000274645	0.00126224	Down
N1-methyladenosine	Nucleotide	Purine Metabolism, Adenine containing	0.0646133	0.299119	0.459288	No	0.00827245	0.777714	0.926902	No	0.0563409	0.826188	0.878561	No
N6-carbamoylthreonyladenosine	Nucleotide	Purine Metabolism, Adenine containing	-0.124079	0.710844	0.823793	No	-0.278343	0.777714	0.926902	No	0.154264	0.73424	0.81032	No
N6-methyladenosine	Nucleotide	Purine Metabolism, Adenine containing	-0.379101	0.11983	0.242187	No	0.419326	0.33388	0.720364	No	-0.798428	0.00489277	0.0136226	No
N6-succinyladenosine	Nucleotide	Purine Metabolism, Adenine containing	-0.518631	0.299119	0.459288	No	-0.348465	0.363506	0.743635	No	-0.170165	0.645846	0.733271	No
7-methylguanine	Nucleotide	Purine Metabolism, Guanine containing	0.692343	0.00718425	0.0362454	No	-0.285715	0.461317	0.804009	No	0.978058	2.19954e-05	0.000147589	No
guanine	Nucleotide	Purine Metabolism, Guanine containing	0.600505	0.11983	0.242187	No	1.13923	0.0035786	0.200885	No	-0.538728	0.0434508	0.0865147	No
guanosine	Nucleotide	Purine Metabolism, Guanine containing	0.0621685	0.901802	0.944008	No	0.68384	0.208741	0.614322	No	-0.621672	0.176993	0.268692	No
N2,N2-dimethylguanosine	Nucleotide	Purine Metabolism, Guanine containing	0.122211	0.591808	0.735376	No	-0.372708	0.865552	0.95367	No	0.494919	0.50918	0.6212	No
2'-O-methylcytidine	Nucleotide	Pyrimidine Metabolism, Cytidine containing	-0.20328	0.535842	0.682258	No	-0.30882	0.33388	0.720364	No	0.10554	0.589414	0.685436	No
3-methylcytidine	Nucleotide	Pyrimidine Metabolism, Cytidine containing	-0.277526	0.0556482	0.147008	No	0.580858	0.00221344	0.200885	No	-0.858384	1.41723e-08	1.35851e-06	No
cytidine	Nucleotide	Pyrimidine Metabolism, Cytidine containing	0.487829	0.195562	0.348996	No	-0.639833	0.120365	0.498548	No	1.12766	0.0027028	0.00828117	Up
cytosine	Nucleotide	Pyrimidine Metabolism, Cytidine containing	-0.0525913	0.836945	0.901429	No	0.122964	0.571611	0.856141	No	-0.175555	0.764551	0.832814	No
N4-acetylcytidine	Nucleotide	Pyrimidine Metabolism, Cytidine containing	0.652753	0.22684	0.382436	No	-0.260432	0.865552	0.95367	No	0.913185	0.0707068	0.128925	No
dihydroorotate	Nucleotide	Pyrimidine Metabolism, Orotate containing	-0.277987	0.384457	0.546547	No	-0.560221	0.151572	0.524251	No	0.282234	0.920506	0.942992	No
orotate	Nucleotide	Pyrimidine Metabolism, Orotate containing	-0.447119	0.167341	0.311906	No	-0.625891	0.0633475	0.45473	No	0.178772	0.458957	0.572417	No
orotidine	Nucleotide	Pyrimidine Metabolism, Orotate containing	-1.20315	0.0683496	0.170493	No	-1.11818	0.208741	0.614322	No	-0.0849745	0.645846	0.733271	No
3-aminoisobutyrate	Nucleotide	Pyrimidine Metabolism, Thymine containing	0.135499	0.261411	0.425745	No	0.42613	0.0633475	0.45473	No	-0.290631	0.110017	0.185948	No
5,6-dihydrothymine	Nucleotide	Pyrimidine Metabolism, Thymine containing	1.69659	0.0449313	0.12407	No	-0.112411	0.692499	0.905784	No	1.809	9.59464e-06	7.85122e-05	Up
2'-deoxyuridine	Nucleotide	Pyrimidine Metabolism, Uracil containing	0.0364592	0.967135	0.983254	No	0.523811	0.169206	0.543242	No	-0.487351	0.110017	0.185948	No
2'-O-methyluridine	Nucleotide	Pyrimidine Metabolism, Uracil containing	-0.510998	0.482416	0.629769	No	0.188711	0.53356	0.842398	No	-0.699709	0.0391957	0.0799401	No
3-ureidopropionate	Nucleotide	Pyrimidine Metabolism, Uracil containing	0.808586	0.0449313	0.12407	No	0.0717249	0.865552	0.95367	No	0.736861	0.0180031	0.0400002	No
5-methyluridine (ribothymidine)	Nucleotide	Pyrimidine Metabolism, Uracil containing	-0.571725	0.100262	0.215627	No	0.522716	0.230718	0.619246	No	-1.09444	7.54816e-05	0.000436622	Down
5,6-dihydrouracil	Nucleotide	Pyrimidine Metabolism, Uracil containing	1.61939	0.0170676	0.0629249	Up	0.16946	0.777714	0.926902	No	1.44993	0.00314834	0.00926552	Up
beta-alanine	Nucleotide	Pyrimidine Metabolism, Uracil containing	-0.620623	0.000476304	0.00743256	No	-0.276875	0.135315	0.510091	No	-0.343748	0.00647598	0.0171078	No
N-acetyl-beta-alanine	Nucleotide	Pyrimidine Metabolism, Uracil containing	-0.107928	0.535842	0.682258	No	0.227318	0.571611	0.856141	No	-0.335246	0.0848242	0.149389	No
pseudouridine	Nucleotide	Pyrimidine Metabolism, Uracil containing	-0.186906	0.535842	0.682258	No	-0.126874	0.865552	0.95367	No	-0.0600322	0.306092	0.410776	No
uracil	Nucleotide	Pyrimidine Metabolism, Uracil containing	0.0158601	0.901802	0.944008	No	0.436396	0.230718	0.619246	No	-0.420536	0.219783	0.316469	No
uridine	Nucleotide	Pyrimidine Metabolism, Uracil containing	-0.482655	0.22684	0.382436	No	0.675145	0.230718	0.619246	No	-1.1578	0.000406858	0.00169566	Down
4-hydroxyphenylacetylglutamine	Peptide	Acetylated Peptides	0.242857	1	1	No	-1.23509	0.39464	0.756581	No	1.47795	0.411551	0.524005	No
phenylacetylcarnitine	Peptide	Acetylated Peptides	0.761985	0.384457	0.546547	No	-0.355026	0.610845	0.866548	No	1.11701	0.0480743	0.0932308	Up
phenylacetylglutamate	Peptide	Acetylated Peptides	-0.357214	0.967135	0.983254	No	-0.255778	0.496774	0.827135	No	-0.101436	0.483727	0.598858	No
phenylacetylglutamine	Peptide	Acetylated Peptides	-0.606044	0.261411	0.425745	No	0.180102	0.910143	0.970916	No	-0.786146	0.119574	0.196653	No
aspartylleucine	Peptide	Dipeptide	0.0797148	0.384457	0.546547	No	-0.257217	0.955002	0.993498	No	0.336932	0.50918	0.6212	No
cyclo(ala-pro)	Peptide	Dipeptide	-0.601292	0.142216	0.275801	No	-0.451594	0.254211	0.653546	No	-0.149698	0.325656	0.433562	No
cyclo(leu-pro)	Peptide	Dipeptide	-0.228687	0.836945	0.901429	No	-1.71437	0.135315	0.510091	No	1.48568	0.0202466	0.0442523	Up
cyclo(met-pro)	Peptide	Dipeptide	0.251197	0.299119	0.459288	No	-0.250301	0.363506	0.743635	No	0.501498	0.0180031	0.0400002	No
cyclo(pro-val)	Peptide	Dipeptide	-0.172666	0.836945	0.901429	No	0.00196754	1	1	No	-0.174634	0.826188	0.878561	No
glutaminylthreonine	Peptide	Dipeptide	1.2766	0.0449313	0.12407	No	1.40929	0.0410155	0.382242	No	-0.132691	0.535297	0.644855	No
glycylglycine	Peptide	Dipeptide	-0.543681	0.299119	0.459288	No	-0.763356	0.120365	0.498548	No	0.219676	0.589414	0.685436	No
glycylhistidine	Peptide	Dipeptide	0.642319	0.0129793	0.0540938	No	-0.586258	0.427261	0.783311	No	1.22858	0.0124884	0.029821	Up
glycylproline	Peptide	Dipeptide	-0.392542	0.650353	0.77511	No	0.72127	0.055041	0.450397	No	-1.11381	0.00120334	0.00424969	Down
histidylalanine	Peptide	Dipeptide	0.294573	0.22684	0.382436	No	-0.401627	0.865552	0.95367	No	0.696199	0.219783	0.316469	No
histidylglycine	Peptide	Dipeptide	-0.533522	0.261411	0.425745	No	-0.165325	0.33388	0.720364	No	-0.368197	0.56205	0.659328	No
isoleucylalanine	Peptide	Dipeptide	-0.123707	0.650353	0.77511	No	-0.208974	0.496774	0.827135	No	0.0852673	0.704326	0.787671	No
lysylglutamine	Peptide	Dipeptide	0.933733	0.11983	0.242187	No	0.0629146	0.496774	0.827135	No	0.870818	0.56205	0.659328	No
phenylalanylphenylalanine	Peptide	Dipeptide	2.88371	0.0358419	0.108333	No	2.85791	0.0254728	0.374543	No	0.0258054	0.920506	0.942992	No
phenylalanylserine	Peptide	Dipeptide	3.67836	0.000754148	0.00857683	Up - Very significant	2.51538	0.0215111	0.374543	No	1.16298	0.20479	0.299377	No
phenylalanyltryptophan	Peptide	Dipeptide	0.779322	0.299119	0.459288	No	-0.00982086	0.777714	0.926902	No	0.789143	0.19053	0.283471	No
prolylglycine	Peptide	Dipeptide	-0.218376	0.967135	0.983254	No	-1.32991	0.169206	0.543242	No	1.11154	0.119574	0.196653	No
prolylproline	Peptide	Dipeptide	-0.16873	0.901802	0.944008	No	0.882096	0.0828611	0.45473	No	-1.05083	0.000492161	0.00201366	Down
prolylserine	Peptide	Dipeptide	-0.244651	0.836945	0.901429	No	0.921975	0.120365	0.498548	No	-1.16663	0.0124884	0.029821	Down
pyroglutamylglycine	Peptide	Dipeptide	1.5517	0.0449313	0.12407	No	1.75977	0.0351657	0.374543	No	-0.208077	0.826188	0.878561	No
pyroglutamylvaline	Peptide	Dipeptide	0.151659	0.901802	0.944008	No	0.205977	0.734719	0.91635	No	-0.054318	0.764551	0.832814	No
serylalanine	Peptide	Dipeptide	4.07503	0.00119076	0.0112535	Up	2.29585	0.0103466	0.289274	No	1.77918	0.0585179	0.109987	No
seryltyrosine	Peptide	Dipeptide	0.390942	0.482416	0.629769	No	-0.0464464	0.610845	0.866548	No	0.437388	0.826188	0.878561	No
valylproline	Peptide	Dipeptide	-0.0884765	0.836945	0.901429	No	-1.02144	0.39464	0.756581	No	0.932959	0.535297	0.644855	No
homocarnosine	Peptide	Dipeptide Derivative	-0.000482845	0.967135	0.983254	No	-0.562121	0.135315	0.510091	No	0.561639	0.0480743	0.0932308	No
N-acetylcarnosine	Peptide	Dipeptide Derivative	-2.12451	0.000476304	0.00743256	Down	-0.38931	0.53356	0.842398	No	-1.7352	0.000147307	0.000754525	Down
ADpSGEGDFXAEGGGVR*	Peptide	Fibrinogen Cleavage Peptide	1.53707	0.167341	0.311906	No	0.510257	0.777714	0.926902	No	1.02682	0.219783	0.316469	No
ADSGEGDFXAEGGGVR*	Peptide	Fibrinogen Cleavage Peptide	0.326464	0.901802	0.944008	No	-0.247479	0.571611	0.856141	No	0.573943	0.645846	0.733271	No
DSGEGDFXAEGGGVR*	Peptide	Fibrinogen Cleavage Peptide	3.06044	0.0129793	0.0540938	Up	2.06849	0.00449073	0.200885	No	0.99195	0.56205	0.659328	No
gamma-glutamyl-2-aminobutyrate	Peptide	Gamma-glutamyl Amino Acid	-0.732959	0.299119	0.459288	No	-0.0751437	1	1	No	-0.657816	0.0124884	0.029821	No
gamma-glutamyl-alpha-lysine	Peptide	Gamma-glutamyl Amino Acid	-0.476442	0.0170676	0.0629249	No	-0.309798	0.0941988	0.45473	No	-0.166644	0.252017	0.351567	No
gamma-glutamyl-epsilon-lysine	Peptide	Gamma-glutamyl Amino Acid	-0.319861	0.0556482	0.147008	No	0.10494	0.610845	0.866548	No	-0.424801	0.00423573	0.0118424	No
gamma-glutamylalanine	Peptide	Gamma-glutamyl Amino Acid	-0.016498	0.967135	0.983254	No	0.229679	0.279225	0.683795	No	-0.246177	0.152023	0.241723	No
gamma-glutamylglutamate	Peptide	Gamma-glutamyl Amino Acid	-1.41363	0.0683496	0.170493	No	0.0573743	0.610845	0.866548	No	-1.47101	0.00314834	0.00926552	Down
gamma-glutamylglutamine	Peptide	Gamma-glutamyl Amino Acid	-0.00778198	0.967135	0.983254	No	0.207526	0.135315	0.510091	No	-0.215308	0.0180031	0.0400002	No
gamma-glutamylglycine	Peptide	Gamma-glutamyl Amino Acid	-0.173257	0.650353	0.77511	No	0.164906	0.230718	0.619246	No	-0.338163	0.0643831	0.119011	No
gamma-glutamylhistidine	Peptide	Gamma-glutamyl Amino Acid	-0.215096	0.0449313	0.12407	No	-0.301365	0.055041	0.450397	No	0.0862681	0.388946	0.499967	No
gamma-glutamylisoleucine*	Peptide	Gamma-glutamyl Amino Acid	-0.147804	0.482416	0.629769	No	0.0894533	0.651177	0.884493	No	-0.237257	0.176993	0.268692	No
gamma-glutamylleucine	Peptide	Gamma-glutamyl Amino Acid	-0.294192	0.34024	0.498474	No	0.00276145	0.865552	0.95367	No	-0.296954	0.0391957	0.0799401	No
gamma-glutamylmethionine	Peptide	Gamma-glutamyl Amino Acid	0.331081	0.100262	0.215627	No	-0.381618	0.0941988	0.45473	No	0.712699	0.000147307	0.000754525	No
gamma-glutamylphenylalanine	Peptide	Gamma-glutamyl Amino Acid	0.620314	0.00523934	0.0303069	No	-0.499644	0.0633475	0.45473	No	1.11996	0.000118494	0.000641208	Up
gamma-glutamylthreonine	Peptide	Gamma-glutamyl Amino Acid	-0.133192	0.299119	0.459288	No	-0.0729088	0.692499	0.905784	No	-0.0602832	0.617356	0.709325	No
gamma-glutamyltryptophan	Peptide	Gamma-glutamyl Amino Acid	0.756806	0.00178614	0.0151709	No	-0.40205	0.0125388	0.33654	No	1.15886	1.70067e-07	5.70576e-06	Up
gamma-glutamyltyrosine	Peptide	Gamma-glutamyl Amino Acid	0.524485	0.11983	0.242187	No	-0.849027	0.0180724	0.367471	No	1.37351	1.41723e-08	1.35851e-06	Up
gamma-glutamylvaline	Peptide	Gamma-glutamyl Amino Acid	-0.399161	0.650353	0.77511	No	0.0730199	1	1	No	-0.47218	0.617356	0.709325	No
tartronate (hydroxymalonate)	Xenobiotics	Bacterial/Fungal	-0.801801	0.100262	0.215627	No	0.622181	0.169206	0.543242	No	-1.42398	0.000118494	0.000641208	Down
2-ethylphenylsulfate	Xenobiotics	Benzoate Metabolism	-0.125021	0.710844	0.823793	No	-0.172261	1	1	No	0.0472392	0.73424	0.81032	No
2-hydroxyhippurate (salicylurate)	Xenobiotics	Benzoate Metabolism	0.0120001	0.836945	0.901429	No	-0.933789	0.254211	0.653546	No	0.94579	0.219783	0.316469	No
3-(3-hydroxyphenyl)propionate	Xenobiotics	Benzoate Metabolism	1.17504	0.482416	0.629769	No	1.55213	0.208741	0.614322	No	-0.377094	0.458957	0.572417	No
3-hydroxyhippurate	Xenobiotics	Benzoate Metabolism	-1.4326	0.167341	0.311906	No	0.842742	0.230718	0.619246	No	-2.27534	0.00423573	0.0118424	Down
3-methoxycatechol sulfate (1)	Xenobiotics	Benzoate Metabolism	-0.762289	0.482416	0.629769	No	-0.617315	0.651177	0.884493	No	-0.144974	0.704326	0.787671	No
3-methyl catechol sulfate (1)	Xenobiotics	Benzoate Metabolism	-1.26967	0.100262	0.215627	No	-1.6501	0.0254728	0.374543	No	0.380432	0.434894	0.547493	No
3-phenylpropionate (hydrocinnamate)	Xenobiotics	Benzoate Metabolism	-4.58139	0.00119076	0.0112535	Down	-0.669994	0.734719	0.91635	No	-3.9114	0.00022422	0.00105211	Down - Very significant
4-ethylphenylsulfate	Xenobiotics	Benzoate Metabolism	-2.25467	0.00976423	0.0458168	Down	-0.544012	0.496774	0.827135	No	-1.71066	0.0254431	0.054895	Down
4-hydroxybenzoate	Xenobiotics	Benzoate Metabolism	-3.12115	0.00373105	0.0231809	Down	-1.60031	0.0828611	0.45473	No	-1.52083	0.0027028	0.00828117	Down
4-hydroxyhippurate	Xenobiotics	Benzoate Metabolism	-1.37779	0.142216	0.275801	No	-0.296557	0.496774	0.827135	No	-1.08123	0.0707068	0.128925	No
4-methylcatechol sulfate	Xenobiotics	Benzoate Metabolism	-3.32972	0.0129793	0.0540938	Down	-0.599512	0.865552	0.95367	No	-2.73021	0.00142389	0.0049249	Down
4-vinylphenol sulfate	Xenobiotics	Benzoate Metabolism	-1.74515	0.0358419	0.108333	No	-0.808734	0.33388	0.720364	No	-0.936419	0.20479	0.299377	No
benzoate	Xenobiotics	Benzoate Metabolism	1.00467	0.0129793	0.0540938	Up	-0.465529	0.188246	0.584782	No	1.47019	1.70067e-07	5.70576e-06	Up
catechol sulfate	Xenobiotics	Benzoate Metabolism	-1.30027	0.167341	0.311906	No	0.47008	0.254211	0.653546	No	-1.77035	0.00120334	0.00424969	Down
hippurate	Xenobiotics	Benzoate Metabolism	1.835	0.00718425	0.0362454	Up	0.0686003	1	1	No	1.7664	3.85486e-06	4.31102e-05	Up
methyl-4-hydroxybenzoate sulfate	Xenobiotics	Benzoate Metabolism	-2.01923	0.00718425	0.0362454	Down	-0.13279	0.777714	0.926902	No	-1.88644	0.00167915	0.00569044	Down
o-cresol sulfate	Xenobiotics	Benzoate Metabolism	-0.334322	0.482416	0.629769	No	-0.0286902	1	1	No	-0.305632	0.119574	0.196653	No
O-methylcatechol sulfate	Xenobiotics	Benzoate Metabolism	-0.756872	0.083115	0.194321	No	-0.020847	0.910143	0.970916	No	-0.736025	0.0775133	0.139441	No
p-cresol sulfate	Xenobiotics	Benzoate Metabolism	-1.94226	0.0170676	0.0629249	Down	0.117599	0.865552	0.95367	No	-2.05986	0.000592869	0.00235394	Down
propyl 4-hydroxybenzoate sulfate	Xenobiotics	Benzoate Metabolism	-1.24962	0.100262	0.215627	No	0.386191	0.910143	0.970916	No	-1.63581	0.00647598	0.0171078	Down
2-aminophenol sulfate	Xenobiotics	Chemical	0.57522	0.482416	0.629769	No	-0.0248975	1	1	No	0.600117	0.388946	0.499967	No
2-methoxyresorcinol sulfate	Xenobiotics	Chemical	-0.0454967	0.836945	0.901429	No	0.16271	0.53356	0.842398	No	-0.208207	0.20479	0.299377	No
3-hydroxypyridine sulfate	Xenobiotics	Chemical	-1.38194	0.11983	0.242187	No	-1.24654	0.230718	0.619246	No	-0.135402	0.764551	0.832814	No
4-acetamidobenzoate	Xenobiotics	Chemical	-0.0570775	0.967135	0.983254	No	0.3081	0.169206	0.543242	No	-0.365177	0.00563623	0.0153114	No
4-hydroxychlorothalonil	Xenobiotics	Chemical	-1.61	0.000476304	0.00743256	Down	-0.166522	0.610845	0.866548	No	-1.44348	1.68083e-05	0.000121273	Down
6-hydroxyindole sulfate	Xenobiotics	Chemical	-1.68486	0.0170676	0.0629249	Down	0.20612	0.777714	0.926902	No	-1.89098	0.00231324	0.00728726	Down
benzoylcarnitine*	Xenobiotics	Chemical	1.30054	0.0556482	0.147008	No	-0.875708	0.169206	0.543242	No	2.17625	2.7636e-06	3.43402e-05	Up
dimethyl sulfone	Xenobiotics	Chemical	-0.285696	1	1	No	-0.35231	0.651177	0.884493	No	0.0666139	1	1	No
ectoine	Xenobiotics	Chemical	0.342581	0.650353	0.77511	No	0.448378	0.610845	0.866548	No	-0.105797	0.857425	0.898956	No
ethyl glucuronide	Xenobiotics	Chemical	0.202989	0.836945	0.901429	No	0.372121	0.151572	0.524251	No	-0.169132	0.0141398	0.0331741	No
lanthionine	Xenobiotics	Chemical	-0.282008	0.0449313	0.12407	No	-0.336485	0.692499	0.905784	No	0.0544777	0.56205	0.659328	No
N-methylpipecolate	Xenobiotics	Chemical	0.111086	0.836945	0.901429	No	-0.594881	0.254211	0.653546	No	0.705966	0.152023	0.241723	No
O-sulfo-L-tyrosine	Xenobiotics	Chemical	-0.26925	0.195562	0.348996	No	-0.262104	0.363506	0.743635	No	-0.00714552	0.888881	0.92328	No
perfluorooctanesulfonic acid (PFOS)	Xenobiotics	Chemical	-2.70856	0.000754148	0.00857683	Down	-1.61812	0.00282457	0.200885	No	-1.09044	0.00314834	0.00926552	Down
succinimide	Xenobiotics	Chemical	-0.753441	0.083115	0.194321	No	-0.361728	0.777714	0.926902	No	-0.391712	0.152023	0.241723	No
sulfate*	Xenobiotics	Chemical	-0.115872	0.299119	0.459288	No	0.0801457	0.865552	0.95367	No	-0.196017	0.140557	0.226172	No
thioproline	Xenobiotics	Chemical	-0.678327	0.0221084	0.0756876	No	-0.0310467	0.955002	0.993498	No	-0.64728	0.000492161	0.00201366	No
triethanolamine	Xenobiotics	Chemical	-0.704914	0.710844	0.823793	No	0.0461906	0.39464	0.756581	No	-0.751105	0.119574	0.196653	No
2-hydroxyacetaminophen sulfate*	Xenobiotics	Drug	1.37909	0.650353	0.77511	No	1.04887	0.208741	0.614322	No	0.330228	0.119574	0.196653	No
2-methoxyacetaminophen glucuronide*	Xenobiotics	Drug	0.928574	0.535842	0.682258	No	1.00277	0.0941988	0.45473	No	-0.0741914	0.0434508	0.0865147	No
2-methoxyacetaminophen sulfate*	Xenobiotics	Drug	0.563755	0.836945	0.901429	No	0.556585	0.33388	0.720364	No	0.00717028	0.0434508	0.0865147	No
3-(cystein-S-yl)acetaminophen*	Xenobiotics	Drug	-0.191691	0.22684	0.382436	No	0.882575	0.0254728	0.374543	No	-1.07427	0.20479	0.299377	No
3-(N-acetyl-L-cystein-S-yl) acetaminophen	Xenobiotics	Drug	0.684423	0.77324	0.874947	No	0.919818	0.0941988	0.45473	No	-0.235395	0.0124884	0.029821	No
3-hydroxyquinine	Xenobiotics	Drug	0.187889	0.34024	0.498474	No	-0.151281	0.0351657	0.374543	No	0.339171	0.176993	0.268692	No
4-acetamidophenol	Xenobiotics	Drug	2.35253	0.142216	0.275801	No	1.65403	0.120365	0.498548	No	0.698497	0.269274	0.369495	No
4-acetamidophenylglucuronide	Xenobiotics	Drug	2.40769	0.261411	0.425745	No	2.10516	0.106683	0.474068	No	0.302528	0.0434508	0.0865147	No
4-acetaminophen sulfate	Xenobiotics	Drug	2.91125	0.083115	0.194321	No	2.3278	0.0725935	0.45473	No	0.583454	0.269274	0.369495	No
4-hydroxycoumarin	Xenobiotics	Drug	-1.75411	0.0556482	0.147008	No	0.165911	0.955002	0.993498	No	-1.92003	0.00231324	0.00728726	Down
ciprofloxacin	Xenobiotics	Drug	-0.373772	0.22684	0.382436	No	-0.902968	0.910143	0.970916	No	0.529196	0.0434508	0.0865147	No
desmethylnaproxen sulfate	Xenobiotics	Drug	0.0139716	0.967135	0.983254	No	-1.85758	0.0828611	0.45473	No	1.87155	0.252017	0.351567	No
escitalopram	Xenobiotics	Drug	-0.911248	0.34024	0.498474	No	-1.44169	0.955002	0.993498	No	0.530445	0.535297	0.644855	No
fluconazole	Xenobiotics	Drug	-0.373772	0.22684	0.382436	No	-0.0150051	0.39464	0.756581	No	-0.358767	0.00197403	0.00633767	No
fluoxetine	Xenobiotics	Drug	-0.376857	0.431968	0.595176	No	-0.298823	0.734719	0.91635	No	-0.0780338	0.235523	0.334115	No
gabapentin	Xenobiotics	Drug	-8.6061	0.000277844	0.00690494	Down - Very significant	1.32756	0.0828611	0.45473	No	-9.93366	2.83446e-08	1.72902e-06	Down - Very significant
hydroquinone sulfate	Xenobiotics	Drug	0.0612162	0.710844	0.823793	No	-0.0807473	0.651177	0.884493	No	0.141963	0.888881	0.92328	No
hydroxybupropion	Xenobiotics	Drug	-0.61143	0.650353	0.77511	No	-0.0572762	0.0351657	0.374543	No	-0.554154	0.119574	0.196653	No
lamotrigine	Xenobiotics	Drug	0.187889	0.34024	0.498474	No	-0.188961	0.055041	0.450397	No	0.37685	0.269274	0.369495	No
lidocaine	Xenobiotics	Drug	-0.359441	0.967135	0.983254	No	0.602202	0.305786	0.707525	No	-0.961644	0.19053	0.283471	No
metoprolol acid metabolite*	Xenobiotics	Drug	0.187889	0.34024	0.498474	No	-0.954143	0.363506	0.743635	No	1.14203	0.920506	0.942992	No
N-ethylglycinexylidide	Xenobiotics	Drug	-1.5135	0.0221084	0.0756876	Down	1.13964	0.33388	0.720364	No	-2.65314	7.54816e-05	0.000436622	Down
naproxen	Xenobiotics	Drug	2.25293	0.00261967	0.0191065	Up	-0.591554	0.305786	0.707525	No	2.84449	0.00365704	0.0105771	Up
norfluoxetine	Xenobiotics	Drug	0.186576	0.967135	0.983254	No	0.35192	0.363506	0.743635	No	-0.165344	0.235523	0.334115	No
O-desmethyltramadol	Xenobiotics	Drug	0.910176	0.299119	0.459288	No	0.535534	0.0828611	0.45473	No	0.374642	0.434894	0.547493	No
O-desmethyltramadol glucuronide	Xenobiotics	Drug	0.835214	0.299119	0.459288	No	0.261176	0.0941988	0.45473	No	0.574038	0.434894	0.547493	No
omeprazole	Xenobiotics	Drug	-0.373772	0.22684	0.382436	No	-1.84544	0.305786	0.707525	No	1.47166	0.920506	0.942992	No
ondansetron	Xenobiotics	Drug	1.35235	0.482416	0.629769	No	0.683085	0.305786	0.707525	No	0.669262	0.857425	0.898956	No
oxycodone	Xenobiotics	Drug	2.79831	0.0449313	0.12407	No	3.02116	0.00171481	0.200885	No	-0.222846	0.0848242	0.149389	No
pantoprazole	Xenobiotics	Drug	1.92583	0.431968	0.595176	No	2.31415	0.0941988	0.45473	No	-0.388323	0.140557	0.226172	No
paroxetine	Xenobiotics	Drug	-0.376857	0.431968	0.595176	No	-0.302993	0.821365	0.940505	No	-0.0738639	0.306092	0.410776	No
quinine	Xenobiotics	Drug	0.187889	0.34024	0.498474	No	-0.496484	0.0351657	0.374543	No	0.684373	0.176993	0.268692	No
rocuronium	Xenobiotics	Drug	-7.77728	0.000158768	0.00591852	Down - Very significant	1.64102	0.135315	0.510091	No	-9.4183	1.41723e-08	1.35851e-06	Down - Very significant
S-carboxymethyl-L-cysteine	Xenobiotics	Drug	-2.07496	0.00261967	0.0191065	Down	0.233802	0.610845	0.866548	No	-2.30876	1.37471e-06	1.88251e-05	Down
salicylate	Xenobiotics	Drug	-0.192218	0.836945	0.901429	No	-0.476776	0.39464	0.756581	No	0.284557	0.56205	0.659328	No
sulfamethoxazole	Xenobiotics	Drug	4.39605	0.0449313	0.12407	No	4.6189	0.000997264	0.200885	No	-0.222846	0.0848242	0.149389	No
tadalafil	Xenobiotics	Drug	-0.373772	0.22684	0.382436	No	0.0416777	0.305786	0.707525	No	-0.41545	0.00142389	0.0049249	No
tramadol	Xenobiotics	Drug	0.187889	0.34024	0.498474	No	-0.0330194	0.0351657	0.374543	No	0.220908	0.20479	0.299377	No
trazadone	Xenobiotics	Drug	-0.376857	0.431968	0.595176	No	-0.378317	0.821365	0.940505	No	0.00145961	0.306092	0.410776	No
warfarin	Xenobiotics	Drug	1.17804	0.836945	0.901429	No	1.50977	0.135315	0.510091	No	-0.331736	0.00197403	0.00633767	No
1,6-anhydroglucose	Xenobiotics	Food Component/Plant	-1.03466	0.167341	0.311906	No	-1.31305	0.777714	0.926902	No	0.278394	0.164162	0.256168	No
2-keto-3-deoxy-gluconate	Xenobiotics	Food Component/Plant	0.295598	0.34024	0.498474	No	-0.624913	0.135315	0.510091	No	0.920511	0.00647598	0.0171078	No
2-oxindole-3-acetate	Xenobiotics	Food Component/Plant	-1.1051	0.299119	0.459288	No	0.351908	0.33388	0.720364	No	-1.457	0.0391957	0.0799401	Down
2-piperidinone	Xenobiotics	Food Component/Plant	1.05863	0.142216	0.275801	No	-0.742836	0.571611	0.856141	No	1.80146	0.129748	0.212344	No
2,3-dihydroxyisovalerate	Xenobiotics	Food Component/Plant	-0.458649	0.11983	0.242187	No	-0.910663	0.169206	0.543242	No	0.452013	0.411551	0.524005	No
3,4-methyleneheptanoate	Xenobiotics	Food Component/Plant	1.32163	0.167341	0.311906	No	-0.833865	0.230718	0.619246	No	2.1555	0.00647598	0.0171078	Up
4-allylphenol sulfate	Xenobiotics	Food Component/Plant	-0.586346	0.482416	0.629769	No	0.111246	0.777714	0.926902	No	-0.697592	0.252017	0.351567	No
acesulfame	Xenobiotics	Food Component/Plant	-0.176161	0.901802	0.944008	No	-0.9517	0.39464	0.756581	No	0.77554	0.56205	0.659328	No
alliin	Xenobiotics	Food Component/Plant	-0.826737	0.299119	0.459288	No	0.154576	0.39464	0.756581	No	-0.981313	0.119574	0.196653	No
beta-cryptoxanthin	Xenobiotics	Food Component/Plant	-3.79709	0.00718425	0.0362454	Down	-2.45586	0.0215111	0.374543	No	-1.34123	0.00197403	0.00633767	Down
betonicine	Xenobiotics	Food Component/Plant	-0.101123	0.836945	0.901429	No	0.414638	0.53356	0.842398	No	-0.515762	0.674848	0.75977	No
carotene diol (1)	Xenobiotics	Food Component/Plant	-1.56422	0.00261967	0.0191065	Down	-0.413396	0.33388	0.720364	No	-1.15082	0.00365704	0.0105771	Down
carotene diol (2)	Xenobiotics	Food Component/Plant	-1.19623	0.00718425	0.0362454	Down	-0.269724	0.651177	0.884493	No	-0.92651	0.0202466	0.0442523	No
carotene diol (3)	Xenobiotics	Food Component/Plant	-1.46475	0.00718425	0.0362454	Down	-0.655522	0.230718	0.619246	No	-0.809225	0.101054	0.173419	No
cinnamoylglycine	Xenobiotics	Food Component/Plant	-0.299344	0.710844	0.823793	No	-0.598235	0.363506	0.743635	No	0.298892	0.617356	0.709325	No
dihydroferulic acid	Xenobiotics	Food Component/Plant	1.08883	0.299119	0.459288	No	-0.373617	0.734719	0.91635	No	1.46245	0.0775133	0.139441	No
ergothioneine	Xenobiotics	Food Component/Plant	-1.63253	0.0170676	0.0629249	Down	-0.309987	0.821365	0.940505	No	-1.32255	0.00197403	0.00633767	Down
erythritol	Xenobiotics	Food Component/Plant	-0.915585	0.00976423	0.0458168	No	-0.907249	0.0180724	0.367471	No	-0.00833568	0.645846	0.733271	No
eugenol sulfate	Xenobiotics	Food Component/Plant	0.252252	0.77324	0.874947	No	-0.187972	0.955002	0.993498	No	0.440224	1	1	No
ferulic acid 4-sulfate	Xenobiotics	Food Component/Plant	0.526951	0.22684	0.382436	No	-0.0898032	0.910143	0.970916	No	0.616754	0.888881	0.92328	No
gluconate	Xenobiotics	Food Component/Plant	6.1014	0.000754148	0.00857683	Up - Very significant	0.131216	0.03	0.374543	No	5.97019	1.27692e-05	9.73654e-05	Up - Very significant
homostachydrine*	Xenobiotics	Food Component/Plant	0.243948	0.650353	0.77511	No	-0.297005	0.571611	0.856141	No	0.540953	0.0352886	0.0733085	No
indolin-2-one	Xenobiotics	Food Component/Plant	-0.269595	0.535842	0.682258	No	0.429215	0.821365	0.940505	No	-0.69881	0.19053	0.283471	No
methyl glucopyranoside (alpha + beta)	Xenobiotics	Food Component/Plant	-0.133952	0.901802	0.944008	No	0.88317	0.363506	0.743635	No	-1.01712	0.252017	0.351567	No
methyl indole-3-acetate	Xenobiotics	Food Component/Plant	0.261807	0.535842	0.682258	No	-1.00277	0.151572	0.524251	No	1.26457	0.00848364	0.0215626	Up
N-(2-furoyl)glycine	Xenobiotics	Food Component/Plant	-0.390445	0.299119	0.459288	No	-0.726913	0.461317	0.804009	No	0.336468	0.952255	0.968126	No
N-acetylalliin	Xenobiotics	Food Component/Plant	-1.9186	0.0683496	0.170493	No	-0.833565	0.53356	0.842398	No	-1.08503	0.176993	0.268692	No
piperine	Xenobiotics	Food Component/Plant	-1.1241	0.384457	0.546547	No	-0.581439	0.610845	0.866548	No	-0.542662	0.645846	0.733271	No
pyrraline	Xenobiotics	Food Component/Plant	0.100964	1	1	No	0.882067	0.0410155	0.382242	No	-0.781103	0.0159726	0.0364544	No
quinate	Xenobiotics	Food Component/Plant	-2.38911	0.11983	0.242187	No	-1.26402	0.151572	0.524251	No	-1.12508	0.367089	0.478285	No
S-allylcysteine	Xenobiotics	Food Component/Plant	-1.44343	0.11983	0.242187	No	-0.257963	1	1	No	-1.18547	0.176993	0.268692	No
saccharin	Xenobiotics	Food Component/Plant	-2.72246	0.0358419	0.108333	No	-0.460756	0.821365	0.940505	No	-2.2617	0.0110046	0.0270479	Down
stachydrine	Xenobiotics	Food Component/Plant	0.994151	0.34024	0.498474	No	0.230558	0.821365	0.940505	No	0.763593	0.20479	0.299377	No
sucralose	Xenobiotics	Food Component/Plant	-0.836866	0.0449313	0.12407	No	-0.972853	0.279225	0.683795	No	0.135987	0.434894	0.547493	No
tartarate	Xenobiotics	Food Component/Plant	-0.767701	0.431968	0.595176	No	0.604944	0.53356	0.842398	No	-1.37265	0.0585179	0.109987	No
thymol sulfate	Xenobiotics	Food Component/Plant	-0.233773	1	1	No	-0.62097	0.279225	0.683795	No	0.387196	0.235523	0.334115	No
cotinine	Xenobiotics	Tobacco Metabolite	-1.95309	0.901802	0.944008	No	-0.828049	0.188246	0.584782	No	-1.12505	0.164162	0.256168	No
hydroxycotinine	Xenobiotics	Tobacco Metabolite	-0.560658	0.77324	0.874947	No	-0.0888288	0.0351657	0.374543	No	-0.47183	0.0775133	0.139441	No
1-methylurate	Xenobiotics	Xanthine Metabolism	-0.855881	0.195562	0.348996	No	0.200585	0.910143	0.970916	No	-1.05647	0.0352886	0.0733085	Down
1-methylxanthine	Xenobiotics	Xanthine Metabolism	-0.146016	0.967135	0.983254	No	0.302865	0.53356	0.842398	No	-0.44888	0.411551	0.524005	No
1,3-dimethylurate	Xenobiotics	Xanthine Metabolism	-1.52588	0.0683496	0.170493	No	0.267931	0.496774	0.827135	No	-1.79381	0.00314834	0.00926552	Down
1,3,7-trimethylurate	Xenobiotics	Xanthine Metabolism	-0.524557	0.195562	0.348996	No	-0.0850299	1	1	No	-0.439527	0.235523	0.334115	No
1,7-dimethylurate	Xenobiotics	Xanthine Metabolism	-2.26603	0.0283401	0.0927619	Down	0.674245	0.363506	0.743635	No	-2.94027	0.00742133	0.0190794	Down
3-methylxanthine	Xenobiotics	Xanthine Metabolism	-0.108448	1	1	No	-0.258231	0.955002	0.993498	No	0.149783	1	1	No
5-acetylamino-6-amino-3-methyluracil	Xenobiotics	Xanthine Metabolism	-1.75914	0.00523934	0.0303069	Down	0.370956	0.461317	0.804009	No	-2.13009	0.000406858	0.00169566	Down
5-acetylamino-6-formylamino-3-methyluracil	Xenobiotics	Xanthine Metabolism	-0.871813	0.0556482	0.147008	No	0.936104	0.055041	0.450397	No	-1.80792	0.000592869	0.00235394	Down
7-methylurate	Xenobiotics	Xanthine Metabolism	-1.385	0.195562	0.348996	No	0.194553	0.955002	0.993498	No	-1.57956	0.0585179	0.109987	No
7-methylxanthine	Xenobiotics	Xanthine Metabolism	-0.44247	0.650353	0.77511	No	0.348668	0.651177	0.884493	No	-0.791138	0.235523	0.334115	No
caffeine	Xenobiotics	Xanthine Metabolism	1.65008	0.100262	0.215627	No	-2.28456	0.0941988	0.45473	No	3.93464	5.27209e-06	5.27996e-05	Up - Very significant
paraxanthine	Xenobiotics	Xanthine Metabolism	0.505815	0.431968	0.595176	No	0.211407	0.571611	0.856141	No	0.294408	0.795214	0.859241	No
theobromine	Xenobiotics	Xanthine Metabolism	-0.482962	0.901802	0.944008	No	-1.22766	0.651177	0.884493	No	0.744696	0.101054	0.173419	No
theophylline	Xenobiotics	Xanthine Metabolism	-0.192255	1	1	No	-0.24098	0.651177	0.884493	No	0.0487245	0.483727	0.598858	No

## Sheet: Table S2
Table S2: Mann–Whitney U test (two-tailed) results for identification of differentially abundant complex lipids in portal serum lipidomic data. Every possible pair of phenotype groups, i.e., PSC vs. NC, PSC vs. DC, and DC vs. NC, were compared. Two different criteria were used: i) up- and down-regulated metabolites (FC > 2 and FDR < 0.1); and ii) very significantly up- and down-regulated metaboli…
Biochemical	Superpathway	Subpathway	PSC vs. NC				PSC vs. DC				DC vs. NC
			Log2 (FC)	Raw p-value	FDR	Difference in abundance	Log2 (FC)	Raw p-value	FDR	Difference in abundance	Log2 (FC)	Raw p-value	FDR	Difference in abundance
CER(14:0)	CER	Ceramides	0.243198	0.384457	0.543438	No	0.066062	0.821365	0.9954	No	0.177136	0.306092	0.39199	No
CER(16:0)	CER	Ceramides	0.802381	0.0283401	0.102733	No	0.530637	0.0410155	0.784127	No	0.271744	0.119574	0.190936	No
CER(18:0)	CER	Ceramides	0.979985	0.0449313	0.133753	No	1.50772	0.00221344	0.49747	No	-0.527737	0.0110046	0.0277118	No
CER(18:1)	CER	Ceramides	0.974271	0.00373105	0.0376878	No	0.733351	0.0215111	0.71624	No	0.24092	0.388946	0.475731	No
CER(20:0)	CER	Ceramides	0.546784	0.195562	0.330471	No	1.03809	0.00691396	0.565059	No	-0.491307	0.00489277	0.014189	No
CER(20:1)	CER	Ceramides	0.704066	0.0129793	0.0670596	No	0.460622	0.135315	0.827537	No	0.243443	0.388946	0.475731	No
CER(22:0)	CER	Ceramides	-0.370416	0.384457	0.543438	No	0.331496	0.305786	0.961194	No	-0.701912	4.69953e-05	0.00052159	No
CER(22:1)	CER	Ceramides	0.916888	0.000158768	0.00951549	No	0.627183	0.0410155	0.784127	No	0.289705	0.0110046	0.0277118	No
CER(24:0)	CER	Ceramides	-1.17658	0.00523934	0.0440203	Down	-0.175978	0.692499	0.9954	No	-1.0006	4.25168e-07	2.73019e-05	Down
CER(24:1)	CER	Ceramides	0.579259	0.0449313	0.133753	No	0.769124	0.00691396	0.565059	No	-0.189865	0.129748	0.203922	No
CER(26:0)	CER	Ceramides	-0.237975	0.650353	0.755384	No	0.1874	0.53356	0.993901	No	-0.425375	7.54816e-05	0.000685434	No
CER(26:1)	CER	Ceramides	0.699862	0.00523934	0.0440203	No	0.597218	0.0180724	0.71624	No	0.102643	0.617356	0.686036	No
DCER(14:0)	DCER	Dihydroceramides	0.647914	0.34024	0.493348	No	0.21299	0.865552	0.9954	No	0.434925	0.411551	0.499304	No
DCER(16:0)	DCER	Dihydroceramides	0.547555	0.0283401	0.102733	No	0.301353	0.461317	0.993901	No	0.246203	0.00742133	0.0198565	No
DCER(18:0)	DCER	Dihydroceramides	0.913962	0.083115	0.190128	No	1.36348	0.0180724	0.71624	No	-0.449514	0.345991	0.435029	No
DCER(18:1)	DCER	Dihydroceramides	0.438552	0.0221084	0.0903431	No	0.138579	0.461317	0.993901	No	0.299972	0.110017	0.177568	No
DCER(20:0)	DCER	Dihydroceramides	0.13973	0.482416	0.623121	No	0.111445	0.53356	0.993901	No	0.0282845	0.984076	0.991799	No
DCER(20:1)	DCER	Dihydroceramides	0.365622	0.261411	0.408002	No	-0.0660194	1	1	No	0.431641	0.164162	0.246379	No
DCER(22:0)	DCER	Dihydroceramides	0.132367	0.710844	0.799811	No	0.139512	0.53356	0.993901	No	-0.00714452	0.826188	0.86466	No
DCER(22:1)	DCER	Dihydroceramides	-0.170812	0.535842	0.667205	No	-0.49289	0.106683	0.827537	No	0.322077	0.345991	0.435029	No
DCER(24:0)	DCER	Dihydroceramides	-0.547145	0.0170676	0.0774936	No	-0.0584051	0.651177	0.993901	No	-0.488739	0.000492161	0.0025283	No
DCER(24:1)	DCER	Dihydroceramides	0.47874	0.0170676	0.0774936	No	0.149662	0.461317	0.993901	No	0.329078	0.00742133	0.0198565	No
DCER(26:0)	DCER	Dihydroceramides	0.00970748	0.967135	0.975819	No	-0.366987	0.610845	0.993901	No	0.376694	0.345991	0.435029	No
DCER(26:1)	DCER	Dihydroceramides	1.02587	0.195562	0.330471	No	0.878159	0.188246	0.890699	No	0.147712	0.984076	0.991799	No
CE(12:0)	Ester	Cholesterol Ester	0.0449987	0.901802	0.937249	No	-0.0832969	0.610845	0.993901	No	0.128296	0.483727	0.570696	No
CE(14:0)	Ester	Cholesterol Ester	0.14082	0.591808	0.714141	No	0.0212196	0.865552	0.9954	No	0.1196	0.483727	0.570696	No
CE(14:1)	Ester	Cholesterol Ester	0.138331	0.836945	0.889378	No	-0.0931828	0.734719	0.9954	No	0.231514	0.483727	0.570696	No
CE(15:0)	Ester	Cholesterol Ester	-0.0681448	0.836945	0.889378	No	-0.0160971	0.955002	0.99831	No	-0.0520477	0.704326	0.766573	No
CE(16:0)	Ester	Cholesterol Ester	-0.357147	0.00718425	0.053822	No	-0.244312	0.0476224	0.784127	No	-0.112835	0.56205	0.642037	No
CE(16:1)	Ester	Cholesterol Ester	1.02718	0.000158768	0.00951549	Up	0.494603	0.0828611	0.784127	No	0.532577	0.00742133	0.0198565	No
CE(17:0)	Ester	Cholesterol Ester	-0.46475	0.0221084	0.0903431	No	-0.267026	0.188246	0.890699	No	-0.197724	0.129748	0.203922	No
CE(18:0)	Ester	Cholesterol Ester	-0.664601	0.000158768	0.00951549	No	-0.380849	0.151572	0.841131	No	-0.283752	0.0480743	0.0919549	No
CE(18:1)	Ester	Cholesterol Ester	-0.330954	0.0358419	0.119784	No	-0.117371	0.53356	0.993901	No	-0.213583	0.164162	0.246379	No
CE(18:2)	Ester	Cholesterol Ester	-0.49935	0.000476304	0.0188327	No	-0.0861418	0.53356	0.993901	No	-0.413208	9.48693e-05	0.000728953	No
CE(18:3)	Ester	Cholesterol Ester	0.0125789	0.967135	0.975819	No	0.543191	0.03	0.749167	No	-0.530612	0.000592869	0.00286553	No
CE(18:4)	Ester	Cholesterol Ester	0.164366	0.591808	0.714141	No	0.792534	0.0254728	0.749167	No	-0.628167	0.00647598	0.0179136	No
CE(20:0)	Ester	Cholesterol Ester	-1.00452	0.167341	0.297312	No	-0.402859	0.279225	0.926284	No	-0.601659	0.483727	0.570696	No
CE(20:1)	Ester	Cholesterol Ester	-0.551726	0.0556482	0.14845	No	-0.54955	0.0725935	0.784127	No	-0.00217635	0.888881	0.914307	No
CE(20:2)	Ester	Cholesterol Ester	-0.395001	0.0221084	0.0903431	No	-0.471272	0.0725935	0.784127	No	0.0762711	0.857425	0.887025	No
CE(20:3)	Ester	Cholesterol Ester	-0.88578	0.000754148	0.0188327	No	-0.0819832	0.571611	0.993901	No	-0.803796	1.37471e-06	5.88507e-05	No
CE(20:4)	Ester	Cholesterol Ester	-1.25357	3.9692e-05	0.00951549	Down	-0.048731	0.910143	0.9954	No	-1.20484	1.41723e-08	1.27409e-05	Down
CE(20:5)	Ester	Cholesterol Ester	-1.28901	0.00373105	0.0376878	Down	-0.0359222	0.910143	0.9954	No	-1.25309	1.68083e-05	0.000285107	Down
CE(22:0)	Ester	Cholesterol Ester	-0.981895	0.000277844	0.014693	No	-0.651597	0.0828611	0.784127	No	-0.330298	0.0284326	0.0601433	No
CE(22:1)	Ester	Cholesterol Ester	-0.234977	0.11983	0.236763	No	-0.691658	0.055041	0.784127	No	0.456681	0.129748	0.203922	No
CE(22:2)	Ester	Cholesterol Ester	-0.592633	0.0170676	0.0774936	No	-0.84105	0.0215111	0.71624	No	0.248418	0.458957	0.547218	No
CE(22:4)	Ester	Cholesterol Ester	-0.179239	0.142216	0.270301	No	-0.542517	0.0725935	0.784127	No	0.363278	0.269274	0.355997	No
CE(22:5)	Ester	Cholesterol Ester	-0.816637	0.000158768	0.00951549	No	-0.18047	0.651177	0.993901	No	-0.636168	0.00022422	0.00141953	No
CE(22:6)	Ester	Cholesterol Ester	-1.31709	0.00261967	0.0327095	Down	-0.04987	0.651177	0.993901	No	-1.26722	2.19954e-05	0.00033515	Down
CE(24:0)	Ester	Cholesterol Ester	-1.56263	0.00718425	0.053822	Down	-0.650205	0.0828611	0.784127	No	-0.912428	0.0707068	0.124151	No
CE(24:1)	Ester	Cholesterol Ester	-0.373963	0.100262	0.213086	No	-0.804411	0.0215111	0.71624	No	0.430448	0.0707068	0.124151	No
DAG(12:0/16:0)	Ester	Diacylglycerol	-1.46502	3.9692e-05	0.00951549	Down	-0.260661	0.279225	0.926284	No	-1.20436	2.19954e-05	0.00033515	Down
DAG(12:0/18:0)	Ester	Diacylglycerol	-0.290934	0.650353	0.755384	No	-0.00958836	0.955002	0.99831	No	-0.281345	0.535297	0.615386	No
DAG(12:0/18:1)	Ester	Diacylglycerol	0.0476699	0.77324	0.843619	No	-0.115292	0.777714	0.9954	No	0.162961	0.388946	0.475731	No
DAG(12:0/18:2)	Ester	Diacylglycerol	0.388165	0.384457	0.543438	No	0.0664451	0.777714	0.9954	No	0.32172	0.140557	0.21824	No
DAG(14:0/14:0)	Ester	Diacylglycerol	0.275437	0.77324	0.843619	No	-0.17898	0.610845	0.993901	No	0.454418	0.110017	0.177568	No
DAG(14:0/16:0)	Ester	Diacylglycerol	-0.0936715	0.591808	0.714141	No	-0.312033	0.208741	0.906562	No	0.218361	0.164162	0.246379	No
DAG(14:0/16:1)	Ester	Diacylglycerol	-0.103587	1	1	No	-0.481338	0.208741	0.906562	No	0.377751	0.0707068	0.124151	No
DAG(14:0/18:1)	Ester	Diacylglycerol	-0.160342	0.535842	0.667205	No	-0.585788	0.0633475	0.784127	No	0.425445	0.101054	0.166387	No
DAG(14:0/18:2)	Ester	Diacylglycerol	-0.106088	0.967135	0.975819	No	0.0493588	0.865552	0.9954	No	-0.155447	0.73424	0.791465	No
DAG(14:0/18:3)	Ester	Diacylglycerol	-0.174834	0.535842	0.667205	No	-0.162597	0.571611	0.993901	No	-0.0122363	1	1	No
DAG(14:0/20:0)	Ester	Diacylglycerol	0.241323	0.299119	0.449679	No	-0.115476	0.692499	0.9954	No	0.356799	0.0926641	0.15542	No
DAG(14:0/20:4)	Ester	Diacylglycerol	-0.164628	0.77324	0.843619	No	0.00358991	0.910143	0.9954	No	-0.168218	0.617356	0.686036	No
DAG(14:0/22:6)	Ester	Diacylglycerol	0.0665301	0.836945	0.889378	No	-0.0970544	0.865552	0.9954	No	0.163584	0.826188	0.86466	No
DAG(14:1/16:0)	Ester	Diacylglycerol	-0.23107	0.11983	0.236763	No	-0.425978	0.0725935	0.784127	No	0.194908	0.920506	0.939313	No
DAG(14:1/18:1)	Ester	Diacylglycerol	-0.259793	0.0683496	0.167886	No	-0.501574	0.0410155	0.784127	No	0.241781	0.50918	0.591412	No
DAG(15:0/18:1)	Ester	Diacylglycerol	-0.142591	0.299119	0.449679	No	-0.477293	0.0941988	0.822182	No	0.334702	0.219783	0.301657	No
DAG(15:0/18:2)	Ester	Diacylglycerol	-0.313623	0.11983	0.236763	No	-0.120065	0.461317	0.993901	No	-0.193558	0.306092	0.39199	No
DAG(16:0/16:0)	Ester	Diacylglycerol	0.088862	0.591808	0.714141	No	-0.159599	0.363506	0.963987	No	0.248461	0.152023	0.233223	No
DAG(16:0/16:1)	Ester	Diacylglycerol	0.229705	0.384457	0.543438	No	0.13037	0.692499	0.9954	No	0.0993358	0.535297	0.615386	No
DAG(16:0/18:0)	Ester	Diacylglycerol	0.0706251	0.710844	0.799811	No	-0.322004	0.169206	0.869238	No	0.392629	0.0284326	0.0601433	No
DAG(16:0/18:1)	Ester	Diacylglycerol	0.00533763	0.901802	0.937249	No	-0.0536788	0.910143	0.9954	No	0.0590164	0.674848	0.74258	No
DAG(16:0/18:2)	Ester	Diacylglycerol	-0.381879	0.299119	0.449679	No	0.156865	0.734719	0.9954	No	-0.538743	0.0480743	0.0919549	No
DAG(16:0/18:3)	Ester	Diacylglycerol	-0.26649	0.34024	0.493348	No	0.0153761	1	1	No	-0.281866	0.176993	0.25957	No
DAG(16:0/20:3)	Ester	Diacylglycerol	0.248534	0.22684	0.368768	No	0.171743	0.461317	0.993901	No	0.0767912	0.704326	0.766573	No
DAG(16:0/20:4)	Ester	Diacylglycerol	-0.439972	0.100262	0.213086	No	0.21924	0.53356	0.993901	No	-0.659212	0.0141398	0.03354	No
DAG(16:0/22:6)	Ester	Diacylglycerol	-0.188385	0.482416	0.623121	No	-0.140252	0.692499	0.9954	No	-0.0481328	0.826188	0.86466	No
DAG(16:1/16:1)	Ester	Diacylglycerol	-0.0368918	0.836945	0.889378	No	-0.107215	0.821365	0.9954	No	0.070323	0.984076	0.991799	No
DAG(16:1/18:0)	Ester	Diacylglycerol	-0.126445	0.167341	0.297312	No	-0.303653	0.120365	0.827537	No	0.177208	0.826188	0.86466	No
DAG(16:1/18:1)	Ester	Diacylglycerol	-0.229392	0.0683496	0.167886	No	-0.38275	0.106683	0.827537	No	0.153358	1	1	No
DAG(16:1/18:2)	Ester	Diacylglycerol	-0.082252	0.650353	0.755384	No	0.322079	0.363506	0.963987	No	-0.404331	0.119574	0.190936	No
DAG(16:1/18:3)	Ester	Diacylglycerol	-0.221681	0.0449313	0.133753	No	-0.279029	0.03	0.749167	No	0.0573471	0.920506	0.939313	No
DAG(16:1/20:0)	Ester	Diacylglycerol	-0.0627269	0.77324	0.843619	No	-0.278048	0.39464	0.993901	No	0.215321	0.589414	0.663183	No
DAG(16:1/20:2)	Ester	Diacylglycerol	-0.14717	0.22684	0.368768	No	-0.181574	0.427261	0.993901	No	0.0344047	0.645846	0.715044	No
DAG(16:1/20:4)	Ester	Diacylglycerol	-0.498907	0.22684	0.368768	No	0.180923	0.734719	0.9954	No	-0.67983	0.0317074	0.0658313	No
DAG(16:1/22:6)	Ester	Diacylglycerol	-0.123618	0.142216	0.270301	No	-0.278509	0.254211	0.917814	No	0.154891	0.984076	0.991799	No
DAG(18:0/18:1)	Ester	Diacylglycerol	-0.0196946	1	1	No	-0.259922	0.208741	0.906562	No	0.240227	0.140557	0.21824	No
DAG(18:0/18:2)	Ester	Diacylglycerol	-0.378666	0.299119	0.449679	No	-0.0599193	0.734719	0.9954	No	-0.318746	0.20479	0.285436	No
DAG(18:0/18:3)	Ester	Diacylglycerol	-0.289415	0.11983	0.236763	No	-0.0326292	0.821365	0.9954	No	-0.256785	0.164162	0.246379	No
DAG(18:0/22:6)	Ester	Diacylglycerol	-0.160154	0.384457	0.543438	No	-0.126896	0.53356	0.993901	No	-0.033258	0.984076	0.991799	No
DAG(18:1/18:1)	Ester	Diacylglycerol	-0.0109746	1	1	No	-0.0198379	0.777714	0.9954	No	0.0088633	0.535297	0.615386	No
DAG(18:1/18:2)	Ester	Diacylglycerol	-0.382792	0.34024	0.493348	No	0.162001	0.777714	0.9954	No	-0.544793	0.0434508	0.0852887	No
DAG(18:1/20:1)	Ester	Diacylglycerol	0.122427	0.431968	0.579611	No	-0.0687102	0.734719	0.9954	No	0.191137	0.110017	0.177568	No
DAG(18:1/20:2)	Ester	Diacylglycerol	-0.221269	0.591808	0.714141	No	-0.260922	0.33388	0.963987	No	0.0396528	0.888881	0.914307	No
DAG(18:1/20:3)	Ester	Diacylglycerol	-0.345228	0.083115	0.190128	No	0.0440706	0.910143	0.9954	No	-0.389298	0.110017	0.177568	No
DAG(18:1/20:4)	Ester	Diacylglycerol	-1.25503	0.00261967	0.0327095	Down	0.088369	0.865552	0.9954	No	-1.3434	1.27692e-05	0.000234276	Down
DAG(18:1/22:4)	Ester	Diacylglycerol	0.0993993	0.431968	0.579611	No	0.354076	0.0035786	0.565059	No	-0.254676	0.101054	0.166387	No
DAG(18:1/22:6)	Ester	Diacylglycerol	-0.881169	0.0683496	0.167886	No	-0.279544	0.651177	0.993901	No	-0.601625	0.110017	0.177568	No
DAG(18:2/18:3)	Ester	Diacylglycerol	-1.05806	0.00523934	0.0440203	Down	0.230173	0.571611	0.993901	No	-1.28823	4.69953e-05	0.00052159	Down
DAG(18:2/20:3)	Ester	Diacylglycerol	-0.400022	0.167341	0.297312	No	0.435485	0.0725935	0.784127	No	-0.835507	7.54816e-05	0.000685434	No
DAG(18:2/20:4)	Ester	Diacylglycerol	-1.70459	0.00523934	0.0440203	Down	0.0689736	0.910143	0.9954	No	-1.77356	2.69273e-07	2.01731e-05	Down
DAG(18:2/22:4)	Ester	Diacylglycerol	-0.11724	0.384457	0.543438	No	0.225519	0.120365	0.827537	No	-0.342759	0.022721	0.0500641	No
DAG(18:2/22:6)	Ester	Diacylglycerol	-0.882106	0.0283401	0.102733	No	-0.171895	0.777714	0.9954	No	-0.71021	0.0254431	0.054721	No
DAG(20:0/20:0)	Ester	Diacylglycerol	-0.852891	0.167341	0.297312	No	-0.361951	0.135315	0.827537	No	-0.49094	0.795214	0.845032	No
LPC(14:0)	Ester	Lysophosphatidylcholine	-0.591784	0.11983	0.236763	No	0.320163	0.692499	0.9954	No	-0.911947	0.00365704	0.0111826	No
LPC(15:0)	Ester	Lysophosphatidylcholine	-1.41937	0.00119076	0.0232716	Down	0.162554	1	1	No	-1.58192	5.97645e-05	0.000584003	Down
LPC(16:0)	Ester	Lysophosphatidylcholine	-1.02282	0.000158768	0.00951549	Down	-0.217692	0.208741	0.906562	No	-0.805125	3.67487e-05	0.000446447	No
LPC(16:1)	Ester	Lysophosphatidylcholine	0.0904719	0.710844	0.799811	No	0.00475701	1	1	No	0.0857149	0.704326	0.766573	No
LPC(17:0)	Ester	Lysophosphatidylcholine	-1.96405	0.000158768	0.00951549	Down	-0.800461	0.0476224	0.784127	No	-1.16359	2.19954e-05	0.00033515	Down
LPC(18:0)	Ester	Lysophosphatidylcholine	-1.24471	0.000158768	0.00951549	Down	-0.446239	0.055041	0.784127	No	-0.798469	0.000118494	0.000866069	No
LPC(18:1)	Ester	Lysophosphatidylcholine	-0.53263	0.0556482	0.14845	No	-0.222334	0.279225	0.926284	No	-0.310296	0.152023	0.233223	No
LPC(18:2)	Ester	Lysophosphatidylcholine	-1.02415	0.00373105	0.0376878	Down	-0.175396	0.461317	0.993901	No	-0.848755	0.000592869	0.00286553	No
LPC(18:3)	Ester	Lysophosphatidylcholine	-1.04536	0.0683496	0.167886	No	0.65208	0.571611	0.993901	No	-1.69744	0.00142389	0.00542405	Down
LPC(20:1)	Ester	Lysophosphatidylcholine	0.564895	0.0129793	0.0670596	No	-0.204743	0.910143	0.9954	No	0.769638	0.0141398	0.03354	No
LPC(20:2)	Ester	Lysophosphatidylcholine	-1.35857	0.167341	0.297312	No	0.426901	0.53356	0.993901	No	-1.78547	0.0159726	0.036631	Down
LPC(20:3)	Ester	Lysophosphatidylcholine	-1.00536	0.0129793	0.0670596	Down	0.340712	0.821365	0.9954	No	-1.34607	9.48693e-05	0.000728953	Down
LPC(20:4)	Ester	Lysophosphatidylcholine	-1.30499	0.000476304	0.0188327	Down	0.0473211	0.955002	0.99831	No	-1.35232	5.66891e-08	1.69878e-05	Down
LPC(20:5)	Ester	Lysophosphatidylcholine	-2.94428	0.0221084	0.0903431	Down	0.810142	0.0725935	0.784127	No	-3.75442	0.000592869	0.00286553	Down - Very significant
LPC(22:5)	Ester	Lysophosphatidylcholine	-0.814268	0.591808	0.714141	No	0.873253	0.135315	0.827537	No	-1.68752	0.140557	0.21824	No
LPC(22:6)	Ester	Lysophosphatidylcholine	-3.23692	0.000277844	0.014693	Down	0.709473	0.254211	0.917814	No	-3.94639	4.25168e-07	2.73019e-05	Down - Very significant
LPE(16:0)	Ester	Lysophosphatidylethanolamine	-0.908906	0.0129793	0.0670596	No	-0.30189	0.33388	0.963987	No	-0.607016	0.00423573	0.0125674	No
LPE(16:1)	Ester	Lysophosphatidylethanolamine	-0.248607	0.901802	0.937249	No	-0.586451	0.33388	0.963987	No	0.337845	0.252017	0.338155	No
LPE(17:0)	Ester	Lysophosphatidylethanolamine	-0.150637	0.261411	0.408002	No	0.274287	0.39464	0.993901	No	-0.424924	0.20479	0.285436	No
LPE(18:0)	Ester	Lysophosphatidylethanolamine	-0.883377	0.0221084	0.0903431	No	-0.535806	0.188246	0.890699	No	-0.347571	0.0585179	0.106926	No
LPE(18:1)	Ester	Lysophosphatidylethanolamine	-0.503331	0.142216	0.270301	No	-0.372482	0.461317	0.993901	No	-0.13085	0.56205	0.642037	No
LPE(18:2)	Ester	Lysophosphatidylethanolamine	-0.957237	0.0221084	0.0903431	No	-0.314122	0.254211	0.917814	No	-0.643115	0.0141398	0.03354	No
LPE(18:3)	Ester	Lysophosphatidylethanolamine	-0.0924179	0.967135	0.975819	No	0.509658	0.208741	0.906562	No	-0.602076	0.119574	0.190936	No
LPE(20:1)	Ester	Lysophosphatidylethanolamine	0.564895	0.0129793	0.0670596	No	0.14563	0.571611	0.993901	No	0.419265	0.0530897	0.0986108	No
LPE(20:2)	Ester	Lysophosphatidylethanolamine	0.535698	0.0449313	0.133753	No	0.38292	0.151572	0.841131	No	0.152778	0.458957	0.547218	No
LPE(20:3)	Ester	Lysophosphatidylethanolamine	-1.16383	0.00976423	0.0655078	Down	0.0436349	0.734719	0.9954	No	-1.20746	0.000274645	0.00162438	Down
LPE(20:4)	Ester	Lysophosphatidylethanolamine	-1.84923	0.000158768	0.00951549	Down	-0.300185	0.39464	0.993901	No	-1.54904	5.66891e-08	1.69878e-05	Down
LPE(20:5)	Ester	Lysophosphatidylethanolamine	-0.0346001	0.535842	0.667205	No	0.422723	0.151572	0.841131	No	-0.457323	0.589414	0.663183	No
LPE(22:5)	Ester	Lysophosphatidylethanolamine	-0.0934843	0.967135	0.975819	No	0.737482	0.0125388	0.71624	No	-0.830966	0.0480743	0.0919549	No
LPE(22:6)	Ester	Lysophosphatidylethanolamine	-1.71921	0.00976423	0.0655078	Down	0.138036	0.955002	0.99831	No	-1.85725	1.96995e-06	7.08393e-05	Down
PC(12:0/18:1)	Ester	Phosphatidylcholine	0.783051	0.0449313	0.133753	No	0.605902	0.427261	0.993901	No	0.177149	0.152023	0.233223	No
PC(12:0/18:2)	Ester	Phosphatidylcholine	0.116581	0.0449313	0.133753	No	0.209483	0.363506	0.963987	No	-0.0929019	0.20479	0.285436	No
PC(14:0/14:0)	Ester	Phosphatidylcholine	2.12494	0.0221084	0.0903431	Up	1.78545	0.0941988	0.822182	No	0.339489	0.19053	0.27362	No
PC(14:0/16:1)	Ester	Phosphatidylcholine	4.11957	0.00119076	0.0232716	Up	1.1523	0.363506	0.963987	No	2.96727	0.0027028	0.00890042	Up
PC(14:0/18:1)	Ester	Phosphatidylcholine	0.575051	0.0556482	0.14845	No	0.771156	0.0351657	0.752714	No	-0.196104	0.857425	0.887025	No
PC(14:0/18:2)	Ester	Phosphatidylcholine	0.203697	0.34024	0.493348	No	0.865223	0.00221344	0.49747	No	-0.661527	0.0284326	0.0601433	No
PC(14:0/20:3)	Ester	Phosphatidylcholine	-1.82937	0.261411	0.408002	No	1.08885	0.39464	0.993901	No	-2.91821	0.000406858	0.00224396	Down
PC(14:0/20:4)	Ester	Phosphatidylcholine	-1.08411	0.0683496	0.167886	No	-0.468867	0.910143	0.9954	No	-0.615243	0.0141398	0.03354	No
PC(15:0/18:1)	Ester	Phosphatidylcholine	-0.0917534	0.195562	0.330471	No	1.51401	0.0476224	0.784127	No	-1.60576	0.367089	0.455819	No
PC(15:0/18:2)	Ester	Phosphatidylcholine	-0.488103	0.650353	0.755384	No	1.51304	0.0084889	0.63596	No	-2.00114	0.00167915	0.00621215	Down
PC(15:0/20:3)	Ester	Phosphatidylcholine	0.74622	0.0358419	0.119784	No	0.977829	0.135315	0.827537	No	-0.231609	0.287298	0.37432	No
PC(15:0/20:4)	Ester	Phosphatidylcholine	-1.34951	0.967135	0.975819	No	1.12448	0.135315	0.827537	No	-2.47399	0.367089	0.455819	No
PC(16:0/12:0)	Ester	Phosphatidylcholine	-0.817796	0.901802	0.937249	No	-0.974938	0.571611	0.993901	No	0.157142	0.535297	0.615386	No
PC(16:0/14:0)	Ester	Phosphatidylcholine	1.28122	0.0129793	0.0670596	Up	0.282505	0.651177	0.993901	No	0.998712	0.000492161	0.0025283	No
PC(16:0/16:0)	Ester	Phosphatidylcholine	0.955989	0.000754148	0.0188327	No	-0.0502932	0.865552	0.9954	No	1.00628	1.37471e-06	5.88507e-05	Up
PC(16:0/16:1)	Ester	Phosphatidylcholine	1.9247	0.000158768	0.00951549	Up	0.662867	0.0941988	0.822182	No	1.26183	3.67487e-05	0.000446447	Up
PC(16:0/18:0)	Ester	Phosphatidylcholine	0.434515	0.0449313	0.133753	No	0.0671466	0.610845	0.993901	No	0.367368	0.0352886	0.0724303	No
PC(16:0/18:1)	Ester	Phosphatidylcholine	0.75398	0.000754148	0.0188327	No	0.545572	0.0180724	0.71624	No	0.208409	0.19053	0.27362	No
PC(16:0/18:2)	Ester	Phosphatidylcholine	0.345748	0.0170676	0.0774936	No	0.372155	0.0150958	0.71624	No	-0.0264071	0.920506	0.939313	No
PC(16:0/18:3)	Ester	Phosphatidylcholine	0.750664	0.00178614	0.0286739	No	0.951451	0.00013682	0.0615005	No	-0.200787	0.110017	0.177568	No
PC(16:0/20:1)	Ester	Phosphatidylcholine	0.210338	0.482416	0.623121	No	-0.510118	0.821365	0.9954	No	0.720457	0.0159726	0.036631	No
PC(16:0/20:2)	Ester	Phosphatidylcholine	0.303834	0.0556482	0.14845	No	0.366975	0.0215111	0.71624	No	-0.063141	0.411551	0.499304	No
PC(16:0/20:3)	Ester	Phosphatidylcholine	-0.00447217	0.967135	0.975819	No	0.384994	0.106683	0.827537	No	-0.389466	0.0180031	0.0407676	No
PC(16:0/20:4)	Ester	Phosphatidylcholine	-0.416721	0.083115	0.190128	No	0.519966	0.03	0.749167	No	-0.936687	9.9206e-08	1.69878e-05	No
PC(16:0/22:4)	Ester	Phosphatidylcholine	0.102512	0.591808	0.714141	No	0.573083	0.188246	0.890699	No	-0.470571	0.367089	0.455819	No
PC(16:0/22:5)	Ester	Phosphatidylcholine	-0.174982	0.710844	0.799811	No	0.558804	0.0180724	0.71624	No	-0.733786	4.69953e-05	0.00052159	No
PC(16:0/22:6)	Ester	Phosphatidylcholine	-0.644136	0.100262	0.213086	No	0.429717	0.151572	0.841131	No	-1.07385	0.000147307	0.00102658	Down
PC(17:0/18:1)	Ester	Phosphatidylcholine	-0.337364	0.195562	0.330471	No	0.346054	0.305786	0.961194	No	-0.683418	0.50918	0.591412	No
PC(17:0/18:2)	Ester	Phosphatidylcholine	-0.817495	0.77324	0.843619	No	-0.584998	0.230718	0.917766	No	-0.232497	0.0530897	0.0986108	No
PC(17:0/20:3)	Ester	Phosphatidylcholine	-1.80953	0.431968	0.579611	No	1.59209	0.120365	0.827537	No	-3.40162	0.00967376	0.0249189	Down
PC(17:0/20:4)	Ester	Phosphatidylcholine	-1.22578	0.0170676	0.0774936	Down	2.45425	0.0725935	0.784127	No	-3.68002	2.85146e-05	0.000382607	Down - Very significant
PC(18:0/14:0)	Ester	Phosphatidylcholine	1.98396	0.0283401	0.102733	No	2.08261	0.0215111	0.71624	No	-0.0986447	0.483727	0.570696	No
PC(18:0/16:1)	Ester	Phosphatidylcholine	1.48169	0.000476304	0.0188327	Up	0.692374	0.279225	0.926284	No	0.789321	0.000182142	0.00119522	No
PC(18:0/18:0)	Ester	Phosphatidylcholine	0.292042	0.34024	0.493348	No	0.0551606	1	1	No	0.236882	0.20479	0.285436	No
PC(18:0/18:1)	Ester	Phosphatidylcholine	0.490979	0.0358419	0.119784	No	0.00908261	0.734719	0.9954	No	0.481897	0.00167915	0.00621215	No
PC(18:0/18:2)	Ester	Phosphatidylcholine	0.0589272	0.901802	0.937249	No	-0.0987115	0.651177	0.993901	No	0.157639	0.20479	0.285436	No
PC(18:0/18:3)	Ester	Phosphatidylcholine	-0.0407216	0.083115	0.190128	No	-0.040489	0.055041	0.784127	No	-0.000232628	0.164162	0.246379	No
PC(18:0/20:0)	Ester	Phosphatidylcholine	-1.21856	0.710844	0.799811	No	0.190249	0.651177	0.993901	No	-1.40881	0.589414	0.663183	No
PC(18:0/20:1)	Ester	Phosphatidylcholine	1.29095	0.0129793	0.0670596	Up	0.0878594	0.821365	0.9954	No	1.20309	0.0124884	0.030759	Up
PC(18:0/20:2)	Ester	Phosphatidylcholine	-0.487486	0.195562	0.330471	No	-0.423975	0.610845	0.993901	No	-0.0635116	0.325656	0.414095	No
PC(18:0/20:3)	Ester	Phosphatidylcholine	-0.19049	0.431968	0.579611	No	0.101108	0.305786	0.961194	No	-0.291597	0.0530897	0.0986108	No
PC(18:0/20:4)	Ester	Phosphatidylcholine	-0.752899	0.00178614	0.0286739	No	0.0561557	0.734719	0.9954	No	-0.809055	2.69273e-07	2.01731e-05	No
PC(18:0/22:4)	Ester	Phosphatidylcholine	-0.728446	0.710844	0.799811	No	0.5943	0.363506	0.963987	No	-1.32275	0.19053	0.27362	No
PC(18:0/22:5)	Ester	Phosphatidylcholine	-1.10617	0.11983	0.236763	No	-0.348625	0.254211	0.917814	No	-0.757547	0.00120334	0.00487299	No
PC(18:0/22:6)	Ester	Phosphatidylcholine	-0.54945	0.11983	0.236763	No	0.514202	0.651177	0.993901	No	-1.06365	0.00120334	0.00487299	Down
PC(18:1/16:1)	Ester	Phosphatidylcholine	0.992597	0.00261967	0.0327095	No	0.70261	0.0215111	0.71624	No	0.289988	0.0643831	0.115761	No
PC(18:1/18:1)	Ester	Phosphatidylcholine	0.778832	0.00178614	0.0286739	No	-0.100756	0.651177	0.993901	No	0.879588	3.67487e-05	0.000446447	No
PC(18:1/18:2)	Ester	Phosphatidylcholine	0.46104	0.142216	0.270301	No	0.0490438	0.955002	0.99831	No	0.411996	0.0254431	0.054721	No
PC(18:1/18:3)	Ester	Phosphatidylcholine	0.419166	0.22684	0.368768	No	0.780414	0.33388	0.963987	No	-0.361249	0.483727	0.570696	No
PC(18:1/20:1)	Ester	Phosphatidylcholine	1.34075	0.0129793	0.0670596	Up	-0.883018	0.610845	0.993901	No	2.22377	0.00167915	0.00621215	Up
PC(18:1/20:2)	Ester	Phosphatidylcholine	0.896973	0.100262	0.213086	No	0.090296	0.651177	0.993901	No	0.806677	0.00231324	0.00790724	No
PC(18:1/20:3)	Ester	Phosphatidylcholine	0.0513382	0.535842	0.667205	No	0.133641	0.363506	0.963987	No	-0.0823033	0.617356	0.686036	No
PC(18:1/20:4)	Ester	Phosphatidylcholine	-0.380044	0.0129793	0.0670596	No	0.15359	0.254211	0.917814	No	-0.533634	2.85146e-05	0.000382607	No
PC(18:1/22:4)	Ester	Phosphatidylcholine	0.965776	0.261411	0.408002	No	1.0052	0.53356	0.993901	No	-0.0394215	0.458957	0.547218	No
PC(18:1/22:5)	Ester	Phosphatidylcholine	-0.148761	0.967135	0.975819	No	1.22904	0.53356	0.993901	No	-1.3778	0.306092	0.39199	No
PC(18:1/22:6)	Ester	Phosphatidylcholine	-1.31318	0.0358419	0.119784	No	2.02688	0.571611	0.993901	No	-3.34006	0.00742133	0.0198565	Down
PC(18:2/16:1)	Ester	Phosphatidylcholine	0.571426	0.00718425	0.053822	No	0.668404	9.12131e-05	0.0615005	No	-0.0969773	0.152023	0.233223	No
PC(18:2/18:2)	Ester	Phosphatidylcholine	0.0399494	0.77324	0.843619	No	-0.0238011	1	1	No	0.0637506	0.795214	0.845032	No
PC(18:2/18:3)	Ester	Phosphatidylcholine	-0.748831	0.299119	0.449679	No	0.0151333	0.363506	0.963987	No	-0.763964	1	1	No
PC(18:2/20:1)	Ester	Phosphatidylcholine	2.00574	0.0449313	0.133753	No	-0.452242	0.571611	0.993901	No	2.45798	0.00142389	0.00542405	Up
PC(18:2/20:2)	Ester	Phosphatidylcholine	0.592595	0.535842	0.667205	No	-0.884829	0.461317	0.993901	No	1.47742	0.0159726	0.036631	Up
PC(18:2/20:3)	Ester	Phosphatidylcholine	-0.0822096	0.77324	0.843619	No	-0.0819347	0.910143	0.9954	No	-0.000274889	0.73424	0.791465	No
PC(18:2/20:4)	Ester	Phosphatidylcholine	-0.55426	0.00261967	0.0327095	No	-0.0679778	0.461317	0.993901	No	-0.486282	0.000182142	0.00119522	No
PC(18:2/22:4)	Ester	Phosphatidylcholine	-0.425217	0.0683496	0.167886	No	-0.131306	0.427261	0.993901	No	-0.293911	0.19053	0.27362	No
PC(18:2/22:5)	Ester	Phosphatidylcholine	0.389919	0.100262	0.213086	No	0.753808	0.169206	0.869238	No	-0.363889	0.617356	0.686036	No
PC(18:2/22:6)	Ester	Phosphatidylcholine	-1.49106	0.901802	0.937249	No	0.486376	0.363506	0.963987	No	-1.97744	0.411551	0.499304	No
PC(20:0/14:1)	Ester	Phosphatidylcholine	2.10515	0.00976423	0.0655078	Up	1.71094	0.0351657	0.752714	No	0.39421	0.20479	0.285436	No
PC(20:0/18:1)	Ester	Phosphatidylcholine	0.809043	0.083115	0.190128	No	0.939496	0.427261	0.993901	No	-0.130453	0.287298	0.37432	No
PC(20:0/18:2)	Ester	Phosphatidylcholine	-0.502121	0.431968	0.579611	No	-0.479249	0.777714	0.9954	No	-0.0228717	0.140557	0.21824	No
PC(20:0/20:3)	Ester	Phosphatidylcholine	0.850545	0.0221084	0.0903431	No	0.953552	0.0725935	0.784127	No	-0.103008	0.287298	0.37432	No
PC(20:0/20:4)	Ester	Phosphatidylcholine	-1.51271	0.00718425	0.053822	Down	1.02458	0.777714	0.9954	No	-2.53729	0.00314834	0.0101084	Down
PE(16:0/16:0)	Ester	Phosphatidylethanolamine	1.21443	0.00373105	0.0376878	Up	0.603318	0.188246	0.890699	No	0.611112	0.0530897	0.0986108	No
PE(16:0/16:1)	Ester	Phosphatidylethanolamine	1.17565	0.0129793	0.0670596	Up	0.820237	0.254211	0.917814	No	0.355412	0.0848242	0.14361	No
PE(16:0/18:1)	Ester	Phosphatidylethanolamine	0.958838	0.0129793	0.0670596	No	0.199462	0.461317	0.993901	No	0.759375	0.00423573	0.0125674	No
PE(16:0/18:2)	Ester	Phosphatidylethanolamine	1.17305	0.000754148	0.0188327	Up	-0.0301045	0.777714	0.9954	No	1.20315	1.96995e-06	7.08393e-05	Up
PE(16:0/18:3)	Ester	Phosphatidylethanolamine	0.564895	0.0129793	0.0670596	No	0.0201937	0.610845	0.993901	No	0.544702	0.0530897	0.0986108	No
PE(16:0/20:2)	Ester	Phosphatidylethanolamine	1.05483	0.00373105	0.0376878	Up	0.699419	0.120365	0.827537	No	0.355412	0.0848242	0.14361	No
PE(16:0/20:3)	Ester	Phosphatidylethanolamine	0.527254	0.299119	0.449679	No	-0.322309	0.910143	0.9954	No	0.849563	0.306092	0.39199	No
PE(16:0/20:4)	Ester	Phosphatidylethanolamine	0.0490166	0.967135	0.975819	No	0.0671811	1	1	No	-0.0181646	0.984076	0.991799	No
PE(16:0/22:4)	Ester	Phosphatidylethanolamine	0.405909	0.34024	0.493348	No	-0.00307554	0.777714	0.9954	No	0.408985	0.367089	0.455819	No
PE(16:0/22:5)	Ester	Phosphatidylethanolamine	-0.270861	0.535842	0.667205	No	0.39295	0.39464	0.993901	No	-0.663811	0.56205	0.642037	No
PE(16:0/22:6)	Ester	Phosphatidylethanolamine	0.169984	0.482416	0.623121	No	1.17437	0.208741	0.906562	No	-1.00438	0.19053	0.27362	No
PE(17:0/18:2)	Ester	Phosphatidylethanolamine	0.564895	0.0129793	0.0670596	No	-0.0655305	0.610845	0.993901	No	0.630426	0.0530897	0.0986108	No
PE(18:0/16:0)	Ester	Phosphatidylethanolamine	0.564895	0.0129793	0.0670596	No	0.0343638	0.610845	0.993901	No	0.530531	0.0530897	0.0986108	No
PE(18:0/18:0)	Ester	Phosphatidylethanolamine	-0.805015	0.0358419	0.119784	No	-0.0854526	1	1	No	-0.719562	0.000850734	0.00369473	No
PE(18:0/18:1)	Ester	Phosphatidylethanolamine	0.77653	0.0170676	0.0774936	No	0.0808211	0.734719	0.9954	No	0.695709	9.48693e-05	0.000728953	No
PE(18:0/18:2)	Ester	Phosphatidylethanolamine	0.685002	0.00718425	0.053822	No	-0.147882	0.53356	0.993901	No	0.832884	7.157e-06	0.000153194	No
PE(18:0/18:3)	Ester	Phosphatidylethanolamine	2.75778	7.9384e-05	0.00951549	Up	0.817783	0.33388	0.963987	No	1.94	0.000592869	0.00286553	Up
PE(18:0/20:1)	Ester	Phosphatidylethanolamine	0.564895	0.0129793	0.0670596	No	0.0350958	0.610845	0.993901	No	0.529799	0.0530897	0.0986108	No
PE(18:0/20:2)	Ester	Phosphatidylethanolamine	1.55943	0.0449313	0.133753	No	1.40666	0.0476224	0.784127	No	0.152773	0.535297	0.615386	No
PE(18:0/20:3)	Ester	Phosphatidylethanolamine	0.260295	0.34024	0.493348	No	0.22766	0.33388	0.963987	No	0.0326353	0.857425	0.887025	No
PE(18:0/20:4)	Ester	Phosphatidylethanolamine	-0.0699712	0.482416	0.623121	No	0.0644593	0.777714	0.9954	No	-0.134431	0.345991	0.435029	No
PE(18:0/20:5)	Ester	Phosphatidylethanolamine	-0.182754	0.836945	0.889378	No	0.0691074	0.865552	0.9954	No	-0.251861	0.920506	0.939313	No
PE(18:0/22:4)	Ester	Phosphatidylethanolamine	0.41959	0.836945	0.889378	No	0.781876	0.230718	0.917766	No	-0.362286	0.458957	0.547218	No
PE(18:0/22:5)	Ester	Phosphatidylethanolamine	-0.566055	0.836945	0.889378	No	0.440318	0.279225	0.926284	No	-1.00637	0.0254431	0.054721	Down
PE(18:0/22:6)	Ester	Phosphatidylethanolamine	0.0793075	0.710844	0.799811	No	1.29214	0.208741	0.906562	No	-1.21283	0.0480743	0.0919549	Down
PE(18:1/14:1)	Ester	Phosphatidylethanolamine	0.564895	0.0129793	0.0670596	No	0.00600152	0.496774	0.993901	No	0.558894	0.0707068	0.124151	No
PE(18:1/16:1)	Ester	Phosphatidylethanolamine	1.94714	0.0129793	0.0670596	Up	-0.067622	0.910143	0.9954	No	2.01476	0.00142389	0.00542405	Up
PE(18:1/18:1)	Ester	Phosphatidylethanolamine	1.18087	0.0129793	0.0670596	Up	-0.621454	0.169206	0.869238	No	1.80232	0.000118494	0.000866069	Up
PE(18:1/18:2)	Ester	Phosphatidylethanolamine	1.32118	0.000754148	0.0188327	Up	-0.449269	0.33388	0.963987	No	1.77045	5.27209e-06	0.000131656	Up
PE(18:1/18:3)	Ester	Phosphatidylethanolamine	1.51542	0.00373105	0.0376878	Up	0.254327	0.734719	0.9954	No	1.2611	0.00365704	0.0111826	Up
PE(18:1/20:1)	Ester	Phosphatidylethanolamine	0.564895	0.0129793	0.0670596	No	0.0347571	0.610845	0.993901	No	0.530138	0.0530897	0.0986108	No
PE(18:1/20:3)	Ester	Phosphatidylethanolamine	1.81814	0.0556482	0.14845	No	0.33853	0.610845	0.993901	No	1.47961	0.0391957	0.0784786	Up
PE(18:1/20:4)	Ester	Phosphatidylethanolamine	-0.0135771	1	1	No	0.0496664	0.734719	0.9954	No	-0.0632435	0.826188	0.86466	No
PE(18:1/22:0)	Ester	Phosphatidylethanolamine	-0.824653	0.083115	0.190128	No	-0.179246	0.305786	0.961194	No	-0.645408	0.367089	0.455819	No
PE(18:1/22:5)	Ester	Phosphatidylethanolamine	1.24098	0.0283401	0.102733	No	1.22786	0.0725935	0.784127	No	0.0131226	0.287298	0.37432	No
PE(18:1/22:6)	Ester	Phosphatidylethanolamine	2.33397	0.0221084	0.0903431	Up	0.695701	0.571611	0.993901	No	1.63827	0.0391957	0.0784786	Up
PE(18:2/14:1)	Ester	Phosphatidylethanolamine	0.564895	0.0129793	0.0670596	No	0.0313528	0.496774	0.993901	No	0.533542	0.0707068	0.124151	No
PE(18:2/16:1)	Ester	Phosphatidylethanolamine	0.488588	0.195562	0.330471	No	-0.00360698	0.734719	0.9954	No	0.492195	0.176993	0.25957	No
PE(18:2/18:2)	Ester	Phosphatidylethanolamine	1.59268	0.0283401	0.102733	No	-1.38503	0.254211	0.917814	No	2.97771	3.67487e-05	0.000446447	Up
PE(18:2/20:4)	Ester	Phosphatidylethanolamine	0.564895	0.0129793	0.0670596	No	-0.0251218	0.610845	0.993901	No	0.590017	0.0530897	0.0986108	No
PI(16:0/16:0)	Ester	Phosphatidylinositol	2.07036	0.0449313	0.133753	No	-0.749691	0.188246	0.890699	No	2.82005	0.000147307	0.00102658	Up
PI(16:0/16:1)	Ester	Phosphatidylinositol	2.79731	0.00178614	0.0286739	Up	-0.514076	0.230718	0.917766	No	3.31139	0.000182142	0.00119522	Up
PI(16:0/18:1)	Ester	Phosphatidylinositol	0.601251	0.195562	0.330471	No	-0.714344	0.0633475	0.784127	No	1.31559	3.85486e-06	0.000111791	Up
PI(16:0/18:2)	Ester	Phosphatidylinositol	0.628606	0.0358419	0.119784	No	-0.312777	0.169206	0.869238	No	0.941383	0.000182142	0.00119522	No
PI(16:0/20:3)	Ester	Phosphatidylinositol	1.44029	0.11983	0.236763	No	-0.640304	0.777714	0.9954	No	2.08059	0.0124884	0.030759	Up
PI(16:0/20:4)	Ester	Phosphatidylinositol	0.460912	0.100262	0.213086	No	0.168685	0.865552	0.9954	No	0.292227	0.00489277	0.014189	No
PI(16:0/22:5)	Ester	Phosphatidylinositol	1.15047	0.00523934	0.0440203	Up	0.369029	0.427261	0.993901	No	0.781437	0.0141398	0.03354	No
PI(18:0/16:0)	Ester	Phosphatidylinositol	-0.0467529	0.22684	0.368768	No	-0.763043	0.461317	0.993901	No	0.71629	0.0926641	0.15542	No
PI(18:0/16:1)	Ester	Phosphatidylinositol	2.79347	0.0129793	0.0670596	Up	-0.182642	0.363506	0.963987	No	2.97611	7.54816e-05	0.000685434	Up
PI(18:0/18:1)	Ester	Phosphatidylinositol	0.454465	0.431968	0.579611	No	-0.870248	0.0941988	0.822182	No	1.32471	5.27209e-06	0.000131656	Up
PI(18:0/18:2)	Ester	Phosphatidylinositol	0.252982	0.34024	0.493348	No	-0.443091	0.0828611	0.784127	No	0.696073	0.00647598	0.0179136	No
PI(18:0/18:3)	Ester	Phosphatidylinositol	0.748518	0.0449313	0.133753	No	0.150485	0.821365	0.9954	No	0.598034	0.101054	0.166387	No
PI(18:0/20:2)	Ester	Phosphatidylinositol	1.42968	0.0556482	0.14845	No	-0.718347	0.53356	0.993901	No	2.14803	0.00142389	0.00542405	Up
PI(18:0/20:3)	Ester	Phosphatidylinositol	-0.289396	0.710844	0.799811	No	-0.456907	0.230718	0.917766	No	0.167511	0.306092	0.39199	No
PI(18:0/20:4)	Ester	Phosphatidylinositol	-0.692793	0.000754148	0.0188327	No	-0.40619	0.00559441	0.565059	No	-0.286602	0.0202466	0.0452778	No
PI(18:0/22:4)	Ester	Phosphatidylinositol	1.28972	0.00976423	0.0655078	Up	0.798054	0.169206	0.869238	No	0.49167	0.0530897	0.0986108	No
PI(18:0/22:5)	Ester	Phosphatidylinositol	0.224616	0.34024	0.493348	No	-0.0112455	0.821365	0.9954	No	0.235862	0.345991	0.435029	No
PI(18:0/22:6)	Ester	Phosphatidylinositol	0.564895	0.0129793	0.0670596	No	-0.357246	0.821365	0.9954	No	0.922141	0.0317074	0.0658313	No
PI(18:1/16:1)	Ester	Phosphatidylinositol	2.74233	0.00119076	0.0232716	Up	0.0363817	0.955002	0.99831	No	2.70594	0.000274645	0.00162438	Up
PI(18:1/18:1)	Ester	Phosphatidylinositol	0.879053	0.195562	0.330471	No	-1.048	0.135315	0.827537	No	1.92706	1.37471e-06	5.88507e-05	Up
PI(18:1/18:2)	Ester	Phosphatidylinositol	0.939015	0.0683496	0.167886	No	-0.454883	0.461317	0.993901	No	1.3939	9.59464e-06	0.000191679	Up
PI(18:1/20:3)	Ester	Phosphatidylinositol	2.51591	0.00523934	0.0440203	Up	-0.140206	1	1	No	2.65611	0.000118494	0.000866069	Up
PI(18:1/20:4)	Ester	Phosphatidylinositol	-0.514781	0.836945	0.889378	No	-0.974586	0.33388	0.963987	No	0.459805	0.0775133	0.133751	No
PI(18:2/18:2)	Ester	Phosphatidylinositol	1.69044	0.00373105	0.0376878	Up	-0.0265425	1	1	No	1.71698	0.000711576	0.00328055	Up
TAG36:0-FA12:0	Ester	Triacylglycerol	1.02354	0.0556482	0.14845	No	-0.212699	0.955002	0.99831	No	1.23624	0.00314834	0.0101084	Up
TAG38:0-FA12:0	Ester	Triacylglycerol	0.84604	0.100262	0.213086	No	-0.285598	0.496774	0.993901	No	1.13164	0.00142389	0.00542405	Up
TAG40:0-FA12:0	Ester	Triacylglycerol	0.878459	0.142216	0.270301	No	-0.794046	0.254211	0.917814	No	1.6725	0.00423573	0.0125674	Up
TAG40:0-FA14:0	Ester	Triacylglycerol	0.993418	0.0556482	0.14845	No	-0.324654	0.734719	0.9954	No	1.31807	0.00314834	0.0101084	Up
TAG40:0-FA16:0	Ester	Triacylglycerol	1.51366	0.0358419	0.119784	No	-0.239477	0.955002	0.99831	No	1.75313	0.00197403	0.00695942	Up
TAG42:0-FA12:0	Ester	Triacylglycerol	1.08652	0.167341	0.297312	No	-0.706843	0.363506	0.963987	No	1.79336	0.00489277	0.014189	Up
TAG42:0-FA14:0	Ester	Triacylglycerol	1.32948	0.100262	0.213086	No	-0.534114	0.571611	0.993901	No	1.8636	0.00365704	0.0111826	Up
TAG42:0-FA16:0	Ester	Triacylglycerol	0.975806	0.167341	0.297312	No	-0.568792	0.363506	0.963987	No	1.5446	0.00563623	0.0160347	Up
TAG42:1-FA12:0	Ester	Triacylglycerol	1.34805	0.11983	0.236763	No	-0.639617	0.53356	0.993901	No	1.98767	0.00231324	0.00790724	Up
TAG42:1-FA14:0	Ester	Triacylglycerol	1.97152	0.0170676	0.0774936	Up	-0.114936	0.865552	0.9954	No	2.08646	0.000711576	0.00328055	Up
TAG42:1-FA16:0	Ester	Triacylglycerol	1.56664	0.0170676	0.0774936	Up	-0.0154928	0.955002	0.99831	No	1.58213	0.00314834	0.0101084	Up
TAG42:1-FA16:1	Ester	Triacylglycerol	0.889468	0.0683496	0.167886	No	-0.333243	0.651177	0.993901	No	1.22271	0.00197403	0.00695942	Up
TAG42:1-FA18:1	Ester	Triacylglycerol	1.70124	0.0129793	0.0670596	Up	-0.24555	0.651177	0.993901	No	1.94679	0.000592869	0.00286553	Up
TAG42:2-FA12:0	Ester	Triacylglycerol	1.20206	0.0683496	0.167886	No	-0.285082	0.651177	0.993901	No	1.48714	0.00563623	0.0160347	Up
TAG42:2-FA18:2	Ester	Triacylglycerol	1.25753	0.11983	0.236763	No	0.113107	0.821365	0.9954	No	1.14443	0.00423573	0.0125674	Up
TAG44:0-FA12:0	Ester	Triacylglycerol	1.28706	0.0449313	0.133753	No	-0.331864	0.692499	0.9954	No	1.61892	0.000850734	0.00369473	Up
TAG44:0-FA14:0	Ester	Triacylglycerol	1.2261	0.100262	0.213086	No	-0.625837	0.208741	0.906562	No	1.85194	0.0027028	0.00890042	Up
TAG44:0-FA16:0	Ester	Triacylglycerol	1.41286	0.0556482	0.14845	No	-0.494096	0.496774	0.993901	No	1.90695	0.00197403	0.00695942	Up
TAG44:0-FA18:0	Ester	Triacylglycerol	-0.0691818	0.100262	0.213086	No	-0.539886	0.0351657	0.752714	No	0.470704	0.269274	0.355997	No
TAG44:1-FA12:0	Ester	Triacylglycerol	1.72337	0.0556482	0.14845	No	-0.337569	0.571611	0.993901	No	2.06094	0.00231324	0.00790724	Up
TAG44:1-FA14:0	Ester	Triacylglycerol	1.52498	0.0683496	0.167886	No	-0.49307	0.496774	0.993901	No	2.01805	0.00197403	0.00695942	Up
TAG44:1-FA14:1	Ester	Triacylglycerol	1.02802	0.0358419	0.119784	No	-0.406661	0.571611	0.993901	No	1.43468	0.00142389	0.00542405	Up
TAG44:1-FA16:0	Ester	Triacylglycerol	1.36489	0.0556482	0.14845	No	-0.311118	0.571611	0.993901	No	1.67601	0.00167915	0.00621215	Up
TAG44:1-FA16:1	Ester	Triacylglycerol	1.28004	0.0170676	0.0774936	Up	-0.302261	0.651177	0.993901	No	1.5823	0.000850734	0.00369473	Up
TAG44:1-FA18:1	Ester	Triacylglycerol	0.878415	0.100262	0.213086	No	-0.451114	0.496774	0.993901	No	1.32953	0.00365704	0.0111826	Up
TAG44:2-FA12:0	Ester	Triacylglycerol	1.38848	0.0683496	0.167886	No	-0.234468	0.955002	0.99831	No	1.62295	0.00365704	0.0111826	Up
TAG44:2-FA14:0	Ester	Triacylglycerol	1.05877	0.167341	0.297312	No	-0.52721	0.363506	0.963987	No	1.58598	0.00365704	0.0111826	Up
TAG44:2-FA16:0	Ester	Triacylglycerol	1.04591	0.0556482	0.14845	No	-0.203916	0.734719	0.9954	No	1.24983	0.00231324	0.00790724	Up
TAG44:2-FA16:1	Ester	Triacylglycerol	1.51114	0.0129793	0.0670596	Up	-0.405174	0.427261	0.993901	No	1.91632	0.000592869	0.00286553	Up
TAG44:2-FA18:1	Ester	Triacylglycerol	1.61194	0.0283401	0.102733	No	-0.242765	0.865552	0.9954	No	1.85471	0.000850734	0.00369473	Up
TAG44:2-FA18:2	Ester	Triacylglycerol	1.06091	0.11983	0.236763	No	-0.178789	0.734719	0.9954	No	1.2397	0.0159726	0.036631	Up
TAG44:3-FA18:2	Ester	Triacylglycerol	1.18635	0.0683496	0.167886	No	0.0363785	0.910143	0.9954	No	1.14998	0.0124884	0.030759	Up
TAG45:0-FA14:0	Ester	Triacylglycerol	0.931715	0.083115	0.190128	No	-0.608539	0.230718	0.917766	No	1.54025	0.000592869	0.00286553	Up
TAG45:0-FA15:0	Ester	Triacylglycerol	1.02347	0.100262	0.213086	No	-0.444151	0.427261	0.993901	No	1.46762	0.00231324	0.00790724	Up
TAG45:0-FA16:0	Ester	Triacylglycerol	0.478609	0.261411	0.408002	No	-0.600463	0.135315	0.827537	No	1.07907	0.00314834	0.0101084	Up
TAG45:1-FA15:0	Ester	Triacylglycerol	0.983506	0.0556482	0.14845	No	-0.567454	0.39464	0.993901	No	1.55096	0.000335047	0.00188254	Up
TAG45:1-FA16:0	Ester	Triacylglycerol	0.777099	0.11983	0.236763	No	-0.399016	0.363506	0.963987	No	1.17612	0.00142389	0.00542405	Up
TAG45:1-FA18:1	Ester	Triacylglycerol	0.767644	0.261411	0.408002	No	-0.619759	0.33388	0.963987	No	1.3874	0.00231324	0.00790724	Up
TAG46:0-FA12:0	Ester	Triacylglycerol	1.06839	0.0683496	0.167886	No	-0.687664	0.208741	0.906562	No	1.75605	0.00101364	0.00429843	Up
TAG46:0-FA14:0	Ester	Triacylglycerol	1.37116	0.0358419	0.119784	No	-0.512064	0.254211	0.917814	No	1.88322	0.000492161	0.0025283	Up
TAG46:0-FA16:0	Ester	Triacylglycerol	1.46176	0.0449313	0.133753	No	-0.48728	0.169206	0.869238	No	1.94905	0.000711576	0.00328055	Up
TAG46:0-FA18:0	Ester	Triacylglycerol	0.846368	0.100262	0.213086	No	-0.42261	0.427261	0.993901	No	1.26898	0.00197403	0.00695942	Up
TAG46:1-FA12:0	Ester	Triacylglycerol	1.52533	0.0358419	0.119784	No	-0.292825	0.53356	0.993901	No	1.81815	0.00120334	0.00487299	Up
TAG46:1-FA14:0	Ester	Triacylglycerol	1.44028	0.100262	0.213086	No	-0.409285	0.427261	0.993901	No	1.84957	0.00142389	0.00542405	Up
TAG46:1-FA14:1	Ester	Triacylglycerol	0.058259	0.535842	0.667205	No	-0.514857	0.106683	0.827537	No	0.573115	0.0254431	0.054721	No
TAG46:1-FA16:0	Ester	Triacylglycerol	1.61246	0.0170676	0.0774936	Up	-0.31459	0.571611	0.993901	No	1.92705	0.000492161	0.0025283	Up
TAG46:1-FA16:1	Ester	Triacylglycerol	1.80315	0.00976423	0.0655078	Up	-0.331931	0.39464	0.993901	No	2.13508	9.48693e-05	0.000728953	Up
TAG46:1-FA18:0	Ester	Triacylglycerol	0.77078	0.167341	0.297312	No	-0.697248	0.230718	0.917766	No	1.46803	0.00365704	0.0111826	Up
TAG46:1-FA18:1	Ester	Triacylglycerol	0.928802	0.0683496	0.167886	No	-0.323724	0.53356	0.993901	No	1.25253	0.00142389	0.00542405	Up
TAG46:2-FA12:0	Ester	Triacylglycerol	1.38564	0.0683496	0.167886	No	-0.0972013	0.865552	0.9954	No	1.48285	0.00647598	0.0179136	Up
TAG46:2-FA14:0	Ester	Triacylglycerol	1.12238	0.0683496	0.167886	No	-0.214252	0.610845	0.993901	No	1.33663	0.0110046	0.0277118	Up
TAG46:2-FA14:1	Ester	Triacylglycerol	1.46224	0.0170676	0.0774936	Up	-0.298116	0.571611	0.993901	No	1.76036	0.000335047	0.00188254	Up
TAG46:2-FA16:0	Ester	Triacylglycerol	1.43949	0.0556482	0.14845	No	-0.0349046	0.955002	0.99831	No	1.47439	0.00314834	0.0101084	Up
TAG46:2-FA16:1	Ester	Triacylglycerol	1.82018	0.00976423	0.0655078	Up	-0.225553	0.777714	0.9954	No	2.04573	0.000274645	0.00162438	Up
TAG46:2-FA18:1	Ester	Triacylglycerol	1.31773	0.0358419	0.119784	No	-0.311609	0.571611	0.993901	No	1.62934	0.00120334	0.00487299	Up
TAG46:2-FA18:2	Ester	Triacylglycerol	1.14534	0.11983	0.236763	No	-0.157167	0.777714	0.9954	No	1.30251	0.0124884	0.030759	Up
TAG46:3-FA12:0	Ester	Triacylglycerol	1.36551	0.0683496	0.167886	No	0.054972	0.910143	0.9954	No	1.31053	0.0110046	0.0277118	Up
TAG46:3-FA14:0	Ester	Triacylglycerol	0.83059	0.11983	0.236763	No	-0.0479556	0.910143	0.9954	No	0.878546	0.0391957	0.0784786	No
TAG46:3-FA14:1	Ester	Triacylglycerol	1.03078	0.0683496	0.167886	No	-0.192351	0.610845	0.993901	No	1.22313	0.00848364	0.0222356	Up
TAG46:3-FA16:0	Ester	Triacylglycerol	0.728892	0.261411	0.408002	No	-0.230325	0.53356	0.993901	No	0.959216	0.0254431	0.054721	No
TAG46:3-FA16:1	Ester	Triacylglycerol	1.44164	0.0221084	0.0903431	Up	0.0200538	0.821365	0.9954	No	1.42159	0.00142389	0.00542405	Up
TAG46:3-FA18:1	Ester	Triacylglycerol	1.12732	0.0358419	0.119784	No	-0.0972838	0.955002	0.99831	No	1.2246	0.00167915	0.00621215	Up
TAG46:3-FA18:2	Ester	Triacylglycerol	1.11846	0.11983	0.236763	No	-0.132274	0.777714	0.9954	No	1.25073	0.00742133	0.0198565	Up
TAG46:3-FA18:3	Ester	Triacylglycerol	0.946437	0.167341	0.297312	No	-0.0606	0.821365	0.9954	No	1.00704	0.0480743	0.0919549	Up
TAG46:4-FA18:2	Ester	Triacylglycerol	1.19404	0.11983	0.236763	No	0.0346213	0.955002	0.99831	No	1.15942	0.00197403	0.00695942	Up
TAG47:0-FA14:0	Ester	Triacylglycerol	1.01554	0.0358419	0.119784	No	-0.598428	0.135315	0.827537	No	1.61397	0.000335047	0.00188254	Up
TAG47:0-FA15:0	Ester	Triacylglycerol	1.28041	0.00718425	0.053822	Up	-0.490242	0.151572	0.841131	No	1.77065	7.157e-06	0.000153194	Up
TAG47:0-FA16:0	Ester	Triacylglycerol	1.27203	0.0170676	0.0774936	Up	-0.5481	0.106683	0.827537	No	1.82013	2.19954e-05	0.00033515	Up
TAG47:0-FA17:0	Ester	Triacylglycerol	-0.256024	0.195562	0.330471	No	-0.146242	0.461317	0.993901	No	-0.109782	0.434894	0.523386	No
TAG47:1-FA14:0	Ester	Triacylglycerol	1.08983	0.0556482	0.14845	No	-0.370181	0.571611	0.993901	No	1.46001	0.00142389	0.00542405	Up
TAG47:1-FA15:0	Ester	Triacylglycerol	1.40176	0.00976423	0.0655078	Up	-0.375071	0.363506	0.963987	No	1.77683	0.000118494	0.000866069	Up
TAG47:1-FA16:0	Ester	Triacylglycerol	1.2988	0.0170676	0.0774936	Up	-0.400913	0.230718	0.917766	No	1.69971	5.97645e-05	0.000584003	Up
TAG47:1-FA16:1	Ester	Triacylglycerol	0.958393	0.0170676	0.0774936	No	-0.259161	0.53356	0.993901	No	1.21755	7.54816e-05	0.000685434	Up
TAG47:1-FA17:0	Ester	Triacylglycerol	0.226402	0.431968	0.579611	No	-0.259585	0.427261	0.993901	No	0.485986	0.0202466	0.0452778	No
TAG47:1-FA18:1	Ester	Triacylglycerol	0.951571	0.083115	0.190128	No	-0.352185	0.363506	0.963987	No	1.30376	0.00120334	0.00487299	Up
TAG47:2-FA14:0	Ester	Triacylglycerol	0.507	0.195562	0.330471	No	-0.281674	0.363506	0.963987	No	0.788674	0.0284326	0.0601433	No
TAG47:2-FA15:0	Ester	Triacylglycerol	1.0924	0.0449313	0.133753	No	-0.0205917	0.777714	0.9954	No	1.11299	0.00647598	0.0179136	Up
TAG47:2-FA16:1	Ester	Triacylglycerol	1.6534	0.00261967	0.0327095	Up	0.0124387	0.865552	0.9954	No	1.64096	0.000274645	0.00162438	Up
TAG47:2-FA18:1	Ester	Triacylglycerol	0.902506	0.100262	0.213086	No	-0.296287	0.496774	0.993901	No	1.19879	0.00101364	0.00429843	Up
TAG47:2-FA18:2	Ester	Triacylglycerol	0.655054	0.167341	0.297312	No	-0.168711	0.777714	0.9954	No	0.823764	0.0141398	0.03354	No
TAG48:0-FA14:0	Ester	Triacylglycerol	1.05903	0.0449313	0.133753	No	-0.436507	0.151572	0.841131	No	1.49553	0.00167915	0.00621215	Up
TAG48:0-FA16:0	Ester	Triacylglycerol	1.56132	0.00119076	0.0232716	Up	-0.428182	0.106683	0.827537	No	1.98951	9.49543e-07	5.33524e-05	Up
TAG48:0-FA18:0	Ester	Triacylglycerol	0.864829	0.11983	0.236763	No	-0.498681	0.254211	0.917814	No	1.36351	0.00197403	0.00695942	Up
TAG48:1-FA12:0	Ester	Triacylglycerol	1.16509	0.11983	0.236763	No	-0.306829	0.777714	0.9954	No	1.47191	0.00647598	0.0179136	Up
TAG48:1-FA14:0	Ester	Triacylglycerol	1.15906	0.0221084	0.0903431	Up	-0.315659	0.279225	0.926284	No	1.47472	0.000850734	0.00369473	Up
TAG48:1-FA14:1	Ester	Triacylglycerol	1.0839	0.0129793	0.0670596	Up	-0.247669	0.610845	0.993901	No	1.33157	0.000492161	0.0025283	Up
TAG48:1-FA16:0	Ester	Triacylglycerol	1.3875	0.00523934	0.0440203	Up	-0.276312	0.169206	0.869238	No	1.66381	4.69953e-05	0.00052159	Up
TAG48:1-FA16:1	Ester	Triacylglycerol	1.89151	0.000754148	0.0188327	Up	-0.322412	0.188246	0.890699	No	2.21392	2.7636e-06	8.28157e-05	Up
TAG48:1-FA18:0	Ester	Triacylglycerol	1.016	0.083115	0.190128	No	-0.380961	0.279225	0.926284	No	1.39696	0.00197403	0.00695942	Up
TAG48:1-FA18:1	Ester	Triacylglycerol	1.04957	0.0283401	0.102733	No	-0.32023	0.230718	0.917766	No	1.3698	0.00365704	0.0111826	Up
TAG48:2-FA12:0	Ester	Triacylglycerol	0.997539	0.142216	0.270301	No	-0.283301	0.692499	0.9954	No	1.28084	0.00848364	0.0222356	Up
TAG48:2-FA14:0	Ester	Triacylglycerol	1.05156	0.0556482	0.14845	No	-0.0438838	0.610845	0.993901	No	1.09544	0.00742133	0.0198565	Up
TAG48:2-FA14:1	Ester	Triacylglycerol	1.13223	0.0221084	0.0903431	Up	-0.22805	0.363506	0.963987	No	1.36028	0.000492161	0.0025283	Up
TAG48:2-FA16:0	Ester	Triacylglycerol	1.01728	0.0556482	0.14845	No	-0.112524	0.461317	0.993901	No	1.1298	0.00489277	0.014189	Up
TAG48:2-FA16:1	Ester	Triacylglycerol	1.71321	0.00718425	0.053822	Up	-0.150193	0.777714	0.9954	No	1.8634	9.48693e-05	0.000728953	Up
TAG48:2-FA18:0	Ester	Triacylglycerol	1.18978	0.0449313	0.133753	No	-0.189094	0.734719	0.9954	No	1.37887	0.00365704	0.0111826	Up
TAG48:2-FA18:1	Ester	Triacylglycerol	1.19315	0.0556482	0.14845	No	-0.130678	0.571611	0.993901	No	1.32383	0.00365704	0.0111826	Up
TAG48:2-FA18:2	Ester	Triacylglycerol	0.759022	0.100262	0.213086	No	-0.031975	0.821365	0.9954	No	0.790997	0.0585179	0.106926	No
TAG48:3-FA12:0	Ester	Triacylglycerol	0.851151	0.261411	0.408002	No	-0.0571608	0.910143	0.9954	No	0.908312	0.110017	0.177568	No
TAG48:3-FA14:0	Ester	Triacylglycerol	0.946181	0.083115	0.190128	No	0.14123	0.777714	0.9954	No	0.804951	0.0480743	0.0919549	No
TAG48:3-FA14:1	Ester	Triacylglycerol	1.05371	0.0283401	0.102733	No	-0.0479716	1	1	No	1.10168	0.00423573	0.0125674	Up
TAG48:3-FA16:0	Ester	Triacylglycerol	0.761793	0.100262	0.213086	No	0.0412421	0.910143	0.9954	No	0.720551	0.0317074	0.0658313	No
TAG48:3-FA16:1	Ester	Triacylglycerol	1.19156	0.0449313	0.133753	No	0.00622305	0.955002	0.99831	No	1.18534	0.00647598	0.0179136	Up
TAG48:3-FA18:1	Ester	Triacylglycerol	1.09362	0.0683496	0.167886	No	-0.0449989	0.910143	0.9954	No	1.13862	0.0141398	0.03354	Up
TAG48:3-FA18:2	Ester	Triacylglycerol	0.940232	0.100262	0.213086	No	0.106809	0.865552	0.9954	No	0.833424	0.0391957	0.0784786	No
TAG48:3-FA18:3	Ester	Triacylglycerol	0.588103	0.261411	0.408002	No	-0.0103305	0.777714	0.9954	No	0.598434	0.176993	0.25957	No
TAG48:4-FA12:0	Ester	Triacylglycerol	0.823144	0.34024	0.493348	No	0.0382641	1	1	No	0.78488	0.110017	0.177568	No
TAG48:4-FA14:0	Ester	Triacylglycerol	0.910643	0.22684	0.368768	No	0.0858182	0.865552	0.9954	No	0.824824	0.129748	0.203922	No
TAG48:4-FA14:1	Ester	Triacylglycerol	0.95812	0.0283401	0.102733	No	0.0586708	0.777714	0.9954	No	0.89945	0.0159726	0.036631	No
TAG48:4-FA16:0	Ester	Triacylglycerol	0.444683	0.261411	0.408002	No	-0.11552	0.821365	0.9954	No	0.560204	0.0707068	0.124151	No
TAG48:4-FA16:1	Ester	Triacylglycerol	0.956644	0.0683496	0.167886	No	0.131344	0.461317	0.993901	No	0.8253	0.0202466	0.0452778	No
TAG48:4-FA18:1	Ester	Triacylglycerol	1.01352	0.083115	0.190128	No	0.146481	0.865552	0.9954	No	0.867039	0.0159726	0.036631	No
TAG48:4-FA18:2	Ester	Triacylglycerol	0.924785	0.142216	0.270301	No	0.215999	0.734719	0.9954	No	0.708786	0.110017	0.177568	No
TAG48:4-FA18:3	Ester	Triacylglycerol	0.701858	0.167341	0.297312	No	0.158775	0.777714	0.9954	No	0.543084	0.19053	0.27362	No
TAG48:4-FA20:4	Ester	Triacylglycerol	-0.492529	0.083115	0.190128	No	-0.405875	0.305786	0.961194	No	-0.0866538	0.888881	0.914307	No
TAG48:5-FA18:2	Ester	Triacylglycerol	0.668642	0.0556482	0.14845	No	0.113166	0.777714	0.9954	No	0.555476	0.0643831	0.115761	No
TAG48:5-FA18:3	Ester	Triacylglycerol	0.821276	0.142216	0.270301	No	0.212093	0.734719	0.9954	No	0.609183	0.0926641	0.15542	No
TAG49:0-FA15:0	Ester	Triacylglycerol	1.0441	0.00373105	0.0376878	Up	-0.300538	0.230718	0.917766	No	1.34464	1.27692e-05	0.000234276	Up
TAG49:0-FA16:0	Ester	Triacylglycerol	1.14231	0.00523934	0.0440203	Up	-0.387165	0.106683	0.827537	No	1.52948	5.27209e-06	0.000131656	Up
TAG49:0-FA17:0	Ester	Triacylglycerol	1.11136	0.00261967	0.0327095	Up	-0.326833	0.208741	0.906562	No	1.4382	1.96995e-06	7.08393e-05	Up
TAG49:0-FA18:0	Ester	Triacylglycerol	0.503154	0.195562	0.330471	No	-0.752421	0.055041	0.784127	No	1.25557	9.48693e-05	0.000728953	Up
TAG49:1-FA14:0	Ester	Triacylglycerol	1.00695	0.0358419	0.119784	No	-0.266805	0.496774	0.993901	No	1.27375	0.0027028	0.00890042	Up
TAG49:1-FA15:0	Ester	Triacylglycerol	1.10522	0.00178614	0.0286739	Up	-0.284323	0.106683	0.827537	No	1.38954	7.157e-06	0.000153194	Up
TAG49:1-FA16:0	Ester	Triacylglycerol	1.013	0.00523934	0.0440203	Up	-0.32389	0.106683	0.827537	No	1.33689	9.59464e-06	0.000191679	Up
TAG49:1-FA16:1	Ester	Triacylglycerol	1.35751	0.00119076	0.0232716	Up	-0.198875	0.33388	0.963987	No	1.55638	3.67487e-05	0.000446447	Up
TAG49:1-FA17:0	Ester	Triacylglycerol	1.13425	0.0170676	0.0774936	Up	-0.219569	0.427261	0.993901	No	1.35382	0.000335047	0.00188254	Up
TAG49:1-FA18:1	Ester	Triacylglycerol	0.795802	0.0283401	0.102733	No	-0.32044	0.188246	0.890699	No	1.11624	5.97645e-05	0.000584003	Up
TAG49:2-FA14:0	Ester	Triacylglycerol	0.90847	0.100262	0.213086	No	-0.0751016	0.777714	0.9954	No	0.983571	0.0141398	0.03354	No
TAG49:2-FA15:0	Ester	Triacylglycerol	0.907265	0.0283401	0.102733	No	-0.063519	0.777714	0.9954	No	0.970784	0.000492161	0.0025283	No
TAG49:2-FA16:0	Ester	Triacylglycerol	0.726199	0.0449313	0.133753	No	-0.10037	0.571611	0.993901	No	0.826569	0.0027028	0.00890042	No
TAG49:2-FA16:1	Ester	Triacylglycerol	1.2265	0.00373105	0.0376878	Up	-0.0838289	0.461317	0.993901	No	1.31033	0.000182142	0.00119522	Up
TAG49:2-FA17:0	Ester	Triacylglycerol	0.412708	0.261411	0.408002	No	-0.373184	0.305786	0.961194	No	0.785891	0.0180031	0.0407676	No
TAG49:2-FA18:1	Ester	Triacylglycerol	0.942392	0.0283401	0.102733	No	-0.092491	0.610845	0.993901	No	1.03488	0.00120334	0.00487299	Up
TAG49:2-FA18:2	Ester	Triacylglycerol	0.535439	0.167341	0.297312	No	-0.0281069	0.821365	0.9954	No	0.563546	0.0391957	0.0784786	No
TAG49:3-FA15:0	Ester	Triacylglycerol	0.760532	0.0556482	0.14845	No	0.156628	0.651177	0.993901	No	0.603905	0.0848242	0.14361	No
TAG49:3-FA16:0	Ester	Triacylglycerol	0.739255	0.083115	0.190128	No	0.0462427	0.910143	0.9954	No	0.693012	0.0434508	0.0852887	No
TAG49:3-FA16:1	Ester	Triacylglycerol	0.823503	0.0283401	0.102733	No	0.154521	0.427261	0.993901	No	0.668982	0.0124884	0.030759	No
TAG49:3-FA18:2	Ester	Triacylglycerol	0.601999	0.11983	0.236763	No	0.121169	0.955002	0.99831	No	0.48083	0.129748	0.203922	No
TAG49:3-FA18:3	Ester	Triacylglycerol	0.455983	0.299119	0.449679	No	0.208201	0.53356	0.993901	No	0.247782	0.388946	0.475731	No
TAG50:0-FA14:0	Ester	Triacylglycerol	0.577443	0.167341	0.297312	No	-0.381605	0.39464	0.993901	No	0.959048	0.000592869	0.00286553	No
TAG50:0-FA16:0	Ester	Triacylglycerol	1.14932	0.00178614	0.0286739	Up	-0.278132	0.279225	0.926284	No	1.42746	1.70067e-07	1.69878e-05	Up
TAG50:0-FA18:0	Ester	Triacylglycerol	1.05717	0.00523934	0.0440203	Up	-0.348924	0.230718	0.917766	No	1.4061	6.37753e-07	3.82226e-05	Up
TAG50:1-FA14:0	Ester	Triacylglycerol	0.792346	0.0221084	0.0903431	No	-0.239656	0.461317	0.993901	No	1.032	0.00563623	0.0160347	Up
TAG50:1-FA16:0	Ester	Triacylglycerol	1.1421	0.00261967	0.0327095	Up	-0.189553	0.53356	0.993901	No	1.33165	1.70067e-07	1.69878e-05	Up
TAG50:1-FA16:1	Ester	Triacylglycerol	1.23436	0.000754148	0.0188327	Up	-0.113147	0.496774	0.993901	No	1.34751	7.157e-06	0.000153194	Up
TAG50:1-FA18:0	Ester	Triacylglycerol	1.03927	0.0170676	0.0774936	Up	-0.22774	0.279225	0.926284	No	1.26701	0.000335047	0.00188254	Up
TAG50:1-FA18:1	Ester	Triacylglycerol	1.13265	0.00261967	0.0327095	Up	-0.210847	0.496774	0.993901	No	1.3435	1.70067e-07	1.69878e-05	Up
TAG50:1-FA20:1	Ester	Triacylglycerol	0.979586	0.0556482	0.14845	No	-0.243	0.571611	0.993901	No	1.22259	0.00197403	0.00695942	Up
TAG50:2-FA14:0	Ester	Triacylglycerol	0.709375	0.0449313	0.133753	No	-0.0327671	0.692499	0.9954	No	0.742142	0.0159726	0.036631	No
TAG50:2-FA14:1	Ester	Triacylglycerol	1.21681	0.00261967	0.0327095	Up	-0.120819	0.39464	0.993901	No	1.33763	2.85146e-05	0.000382607	Up
TAG50:2-FA16:0	Ester	Triacylglycerol	0.933112	0.00523934	0.0440203	No	0.0293664	0.910143	0.9954	No	0.903745	0.000274645	0.00162438	No
TAG50:2-FA16:1	Ester	Triacylglycerol	1.13337	0.000754148	0.0188327	Up	-0.0282697	0.821365	0.9954	No	1.16164	4.69953e-05	0.00052159	Up
TAG50:2-FA18:0	Ester	Triacylglycerol	0.738419	0.0556482	0.14845	No	-0.162616	0.53356	0.993901	No	0.901035	0.0202466	0.0452778	No
TAG50:2-FA18:1	Ester	Triacylglycerol	0.962115	0.00718425	0.053822	No	-0.021424	0.692499	0.9954	No	0.983539	0.000711576	0.00328055	No
TAG50:2-FA18:2	Ester	Triacylglycerol	0.745136	0.0449313	0.133753	No	0.0372553	0.692499	0.9954	No	0.707881	0.00848364	0.0222356	No
TAG50:2-FA20:2	Ester	Triacylglycerol	0.933517	0.083115	0.190128	No	-0.281955	0.33388	0.963987	No	1.21547	0.00423573	0.0125674	Up
TAG50:3-FA14:0	Ester	Triacylglycerol	0.296307	0.431968	0.579611	No	0.150392	0.777714	0.9954	No	0.145914	0.50918	0.591412	No
TAG50:3-FA14:1	Ester	Triacylglycerol	1.03972	0.00523934	0.0440203	Up	-0.142853	0.777714	0.9954	No	1.18257	5.97645e-05	0.000584003	Up
TAG50:3-FA16:0	Ester	Triacylglycerol	0.699805	0.0683496	0.167886	No	0.193155	0.571611	0.993901	No	0.50665	0.101054	0.166387	No
TAG50:3-FA16:1	Ester	Triacylglycerol	0.952406	0.00523934	0.0440203	No	0.161348	0.496774	0.993901	No	0.791059	0.00563623	0.0160347	No
TAG50:3-FA18:0	Ester	Triacylglycerol	0.443021	0.22684	0.368768	No	-0.124495	0.777714	0.9954	No	0.567516	0.0254431	0.054721	No
TAG50:3-FA18:1	Ester	Triacylglycerol	0.602221	0.083115	0.190128	No	0.0704273	0.865552	0.9954	No	0.531794	0.0775133	0.133751	No
TAG50:3-FA18:2	Ester	Triacylglycerol	0.556908	0.142216	0.270301	No	0.208282	0.571611	0.993901	No	0.348625	0.219783	0.301657	No
TAG50:3-FA18:3	Ester	Triacylglycerol	0.558716	0.195562	0.330471	No	0.0595212	0.865552	0.9954	No	0.499195	0.164162	0.246379	No
TAG50:3-FA20:3	Ester	Triacylglycerol	0.812717	0.0683496	0.167886	No	-0.0353378	1	1	No	0.848054	0.0180031	0.0407676	No
TAG50:4-FA14:0	Ester	Triacylglycerol	-0.00283802	0.967135	0.975819	No	0.192592	0.651177	0.993901	No	-0.19543	0.674848	0.74258	No
TAG50:4-FA14:1	Ester	Triacylglycerol	0.72011	0.0283401	0.102733	No	0.0119947	1	1	No	0.708115	0.00967376	0.0249189	No
TAG50:4-FA16:0	Ester	Triacylglycerol	0.338627	0.384457	0.543438	No	0.144732	0.610845	0.993901	No	0.193895	0.50918	0.591412	No
TAG50:4-FA16:1	Ester	Triacylglycerol	0.819523	0.0283401	0.102733	No	0.269135	0.279225	0.926284	No	0.550388	0.101054	0.166387	No
TAG50:4-FA18:1	Ester	Triacylglycerol	0.605923	0.167341	0.297312	No	0.143596	0.692499	0.9954	No	0.462327	0.129748	0.203922	No
TAG50:4-FA18:2	Ester	Triacylglycerol	0.283727	0.535842	0.667205	No	0.249484	0.692499	0.9954	No	0.0342431	0.764551	0.816308	No
TAG50:4-FA18:3	Ester	Triacylglycerol	0.378	0.299119	0.449679	No	0.286166	0.363506	0.963987	No	0.0918337	0.704326	0.766573	No
TAG50:4-FA20:3	Ester	Triacylglycerol	0.551378	0.083115	0.190128	No	0.00351379	0.910143	0.9954	No	0.547865	0.0775133	0.133751	No
TAG50:4-FA20:4	Ester	Triacylglycerol	0.386019	0.167341	0.297312	No	0.140444	0.651177	0.993901	No	0.245575	0.388946	0.475731	No
TAG50:5-FA14:0	Ester	Triacylglycerol	-0.00529964	0.967135	0.975819	No	0.240344	0.692499	0.9954	No	-0.245644	0.617356	0.686036	No
TAG50:5-FA14:1	Ester	Triacylglycerol	0.674416	0.083115	0.190128	No	0.13203	0.910143	0.9954	No	0.542386	0.0284326	0.0601433	No
TAG50:5-FA16:0	Ester	Triacylglycerol	0.0690603	0.710844	0.799811	No	-0.0296432	0.821365	0.9954	No	0.0987035	0.589414	0.663183	No
TAG50:5-FA16:1	Ester	Triacylglycerol	0.508585	0.195562	0.330471	No	0.172297	0.461317	0.993901	No	0.336289	0.20479	0.285436	No
TAG50:5-FA18:1	Ester	Triacylglycerol	0.220658	0.431968	0.579611	No	-0.270205	0.427261	0.993901	No	0.490862	0.0391957	0.0784786	No
TAG50:5-FA18:2	Ester	Triacylglycerol	0.274552	0.535842	0.667205	No	0.224311	0.734719	0.9954	No	0.0502408	0.826188	0.86466	No
TAG50:5-FA18:3	Ester	Triacylglycerol	0.115788	0.710844	0.799811	No	0.289998	0.651177	0.993901	No	-0.17421	0.888881	0.914307	No
TAG50:5-FA20:4	Ester	Triacylglycerol	0.429827	0.195562	0.330471	No	0.231106	0.461317	0.993901	No	0.198721	0.50918	0.591412	No
TAG50:5-FA20:5	Ester	Triacylglycerol	-0.131575	0.710844	0.799811	No	-0.287038	0.610845	0.993901	No	0.155463	0.857425	0.887025	No
TAG50:6-FA20:4	Ester	Triacylglycerol	-0.161397	0.77324	0.843619	No	-0.105938	0.734719	0.9954	No	-0.0554589	0.826188	0.86466	No
TAG51:0-FA16:0	Ester	Triacylglycerol	0.819792	0.0170676	0.0774936	No	-0.301728	0.135315	0.827537	No	1.12152	9.48693e-05	0.000728953	Up
TAG51:0-FA17:0	Ester	Triacylglycerol	1.00868	0.00718425	0.053822	Up	-0.141937	0.610845	0.993901	No	1.15061	4.69953e-05	0.00052159	Up
TAG51:0-FA18:0	Ester	Triacylglycerol	0.645175	0.00718425	0.053822	No	-0.350607	0.208741	0.906562	No	0.995782	4.69953e-05	0.00052159	No
TAG51:1-FA15:0	Ester	Triacylglycerol	0.654474	0.0170676	0.0774936	No	-0.312883	0.169206	0.869238	No	0.967357	9.48693e-05	0.000728953	No
TAG51:1-FA16:0	Ester	Triacylglycerol	0.821939	0.0129793	0.0670596	No	-0.25936	0.461317	0.993901	No	1.0813	1.68083e-05	0.000285107	Up
TAG51:1-FA17:0	Ester	Triacylglycerol	0.911155	0.00373105	0.0376878	No	-0.141468	0.610845	0.993901	No	1.05262	7.157e-06	0.000153194	Up
TAG51:1-FA18:0	Ester	Triacylglycerol	0.637992	0.0283401	0.102733	No	-0.417911	0.188246	0.890699	No	1.0559	9.48693e-05	0.000728953	Up
TAG51:1-FA18:1	Ester	Triacylglycerol	0.795977	0.0129793	0.0670596	No	-0.177794	0.461317	0.993901	No	0.973771	7.54816e-05	0.000685434	No
TAG51:2-FA15:0	Ester	Triacylglycerol	0.484908	0.0449313	0.133753	No	-0.0474061	0.692499	0.9954	No	0.532314	0.00742133	0.0198565	No
TAG51:2-FA16:0	Ester	Triacylglycerol	0.581422	0.0221084	0.0903431	No	-0.132956	0.461317	0.993901	No	0.714377	9.48693e-05	0.000728953	No
TAG51:2-FA16:1	Ester	Triacylglycerol	0.990033	0.00523934	0.0440203	No	-0.0182728	0.910143	0.9954	No	1.00831	0.000335047	0.00188254	Up
TAG51:2-FA17:0	Ester	Triacylglycerol	0.75826	0.00976423	0.0655078	No	0.0603229	0.821365	0.9954	No	0.697937	0.00167915	0.00621215	No
TAG51:2-FA18:0	Ester	Triacylglycerol	0.184955	0.34024	0.493348	No	-0.300579	0.188246	0.890699	No	0.485535	0.00197403	0.00695942	No
TAG51:2-FA18:1	Ester	Triacylglycerol	0.53201	0.0283401	0.102733	No	-0.0819647	0.651177	0.993901	No	0.613975	0.000850734	0.00369473	No
TAG51:2-FA18:2	Ester	Triacylglycerol	0.495055	0.22684	0.368768	No	0.0900058	0.571611	0.993901	No	0.405049	0.0775133	0.133751	No
TAG51:3-FA15:0	Ester	Triacylglycerol	0.113047	0.77324	0.843619	No	0.146848	0.865552	0.9954	No	-0.0338007	0.73424	0.791465	No
TAG51:3-FA16:0	Ester	Triacylglycerol	-0.0870108	0.650353	0.755384	No	-0.391513	0.169206	0.869238	No	0.304502	0.219783	0.301657	No
TAG51:3-FA16:1	Ester	Triacylglycerol	0.728407	0.0221084	0.0903431	No	0.0439183	0.910143	0.9954	No	0.684489	0.00742133	0.0198565	No
TAG51:3-FA17:0	Ester	Triacylglycerol	0.548244	0.083115	0.190128	No	0.128555	0.461317	0.993901	No	0.419688	0.0926641	0.15542	No
TAG51:3-FA18:1	Ester	Triacylglycerol	-0.0519307	0.901802	0.937249	No	-0.336877	0.151572	0.841131	No	0.284946	0.140557	0.21824	No
TAG51:3-FA18:2	Ester	Triacylglycerol	0.148045	0.591808	0.714141	No	0.161147	0.651177	0.993901	No	-0.0131019	0.764551	0.816308	No
TAG51:3-FA18:3	Ester	Triacylglycerol	0.125932	0.901802	0.937249	No	0.0369732	1	1	No	0.0889588	0.764551	0.816308	No
TAG51:4-FA15:0	Ester	Triacylglycerol	-0.0822232	0.967135	0.975819	No	0.188836	0.777714	0.9954	No	-0.271059	0.589414	0.663183	No
TAG51:4-FA16:0	Ester	Triacylglycerol	-0.120011	0.591808	0.714141	No	-0.444821	0.0941988	0.822182	No	0.32481	0.164162	0.246379	No
TAG51:4-FA16:1	Ester	Triacylglycerol	0.533927	0.0683496	0.167886	No	0.227609	0.363506	0.963987	No	0.306318	0.20479	0.285436	No
TAG51:4-FA18:1	Ester	Triacylglycerol	-0.075734	0.650353	0.755384	No	-0.377761	0.0828611	0.784127	No	0.302027	0.176993	0.25957	No
TAG51:4-FA18:2	Ester	Triacylglycerol	-0.158481	0.77324	0.843619	No	0.200623	0.651177	0.993901	No	-0.359104	0.325656	0.414095	No
TAG51:4-FA18:3	Ester	Triacylglycerol	0.00105227	0.901802	0.937249	No	0.236918	0.692499	0.9954	No	-0.235866	0.764551	0.816308	No
TAG51:4-FA20:4	Ester	Triacylglycerol	0.17914	0.650353	0.755384	No	-0.0168523	0.651177	0.993901	No	0.195992	0.388946	0.475731	No
TAG51:5-FA18:2	Ester	Triacylglycerol	-0.218348	0.710844	0.799811	No	0.0141938	1	1	No	-0.232542	0.645846	0.715044	No
TAG51:5-FA18:3	Ester	Triacylglycerol	-0.0691833	0.967135	0.975819	No	0.323064	0.33388	0.963987	No	-0.392248	0.20479	0.285436	No
TAG52:0-FA16:0	Ester	Triacylglycerol	0.643272	0.0129793	0.0670596	No	-0.28333	0.39464	0.993901	No	0.926602	7.157e-06	0.000153194	No
TAG52:0-FA18:0	Ester	Triacylglycerol	0.629223	0.0170676	0.0774936	No	-0.286324	0.363506	0.963987	No	0.915547	2.7636e-06	8.28157e-05	No
TAG52:0-FA20:0	Ester	Triacylglycerol	0.508552	0.0449313	0.133753	No	-0.470465	0.0351657	0.752714	No	0.979016	3.67487e-05	0.000446447	No
TAG52:1-FA16:0	Ester	Triacylglycerol	0.50944	0.0556482	0.14845	No	-0.187511	0.692499	0.9954	No	0.696951	0.000406858	0.00224396	No
TAG52:1-FA16:1	Ester	Triacylglycerol	0.643198	0.00373105	0.0376878	No	-0.215527	0.188246	0.890699	No	0.858724	1.27692e-05	0.000234276	No
TAG52:1-FA18:0	Ester	Triacylglycerol	0.554599	0.083115	0.190128	No	-0.302558	0.496774	0.993901	No	0.857157	2.19954e-05	0.00033515	No
TAG52:1-FA18:1	Ester	Triacylglycerol	0.450447	0.083115	0.190128	No	-0.22649	0.692499	0.9954	No	0.676936	0.00022422	0.00141953	No
TAG52:1-FA20:0	Ester	Triacylglycerol	0.516183	0.142216	0.270301	No	-0.392649	0.0633475	0.784127	No	0.908832	0.0027028	0.00890042	No
TAG52:1-FA20:1	Ester	Triacylglycerol	1.10921	0.00373105	0.0376878	Up	-0.22844	0.427261	0.993901	No	1.33765	2.69273e-07	2.01731e-05	Up
TAG52:2-FA14:0	Ester	Triacylglycerol	0.876704	0.0358419	0.119784	No	-0.0819115	0.910143	0.9954	No	0.958616	0.0141398	0.03354	No
TAG52:2-FA16:0	Ester	Triacylglycerol	0.32185	0.100262	0.213086	No	-0.0276303	0.955002	0.99831	No	0.34948	0.0434508	0.0852887	No
TAG52:2-FA16:1	Ester	Triacylglycerol	0.917015	0.00178614	0.0286739	No	-0.0473194	0.777714	0.9954	No	0.964334	1.68083e-05	0.000285107	No
TAG52:2-FA18:0	Ester	Triacylglycerol	0.416922	0.100262	0.213086	No	-0.117508	0.955002	0.99831	No	0.53443	0.0159726	0.036631	No
TAG52:2-FA18:1	Ester	Triacylglycerol	0.362118	0.100262	0.213086	No	-0.0665092	1	1	No	0.428628	0.00967376	0.0249189	No
TAG52:2-FA18:2	Ester	Triacylglycerol	0.107464	0.591808	0.714141	No	0.0107699	0.692499	0.9954	No	0.0966937	0.50918	0.591412	No
TAG52:2-FA20:0	Ester	Triacylglycerol	0.136171	0.431968	0.579611	No	-0.19335	0.427261	0.993901	No	0.329521	0.0434508	0.0852887	No
TAG52:2-FA20:1	Ester	Triacylglycerol	1.13903	0.0129793	0.0670596	Up	-0.0718763	0.692499	0.9954	No	1.21091	0.000492161	0.0025283	Up
TAG52:2-FA20:2	Ester	Triacylglycerol	1.1624	0.00119076	0.0232716	Up	-0.099742	0.496774	0.993901	No	1.26214	2.7636e-06	8.28157e-05	Up
TAG52:3-FA14:0	Ester	Triacylglycerol	0.879587	0.0449313	0.133753	No	0.211646	0.427261	0.993901	No	0.667941	0.0391957	0.0784786	No
TAG52:3-FA16:0	Ester	Triacylglycerol	-0.0374455	0.901802	0.937249	No	0.137784	0.53356	0.993901	No	-0.175229	0.674848	0.74258	No
TAG52:3-FA16:1	Ester	Triacylglycerol	0.654591	0.0170676	0.0774936	No	0.0684564	1	1	No	0.586135	0.00489277	0.014189	No
TAG52:3-FA18:0	Ester	Triacylglycerol	0.541809	0.11983	0.236763	No	-0.0035077	0.651177	0.993901	No	0.545317	0.0391957	0.0784786	No
TAG52:3-FA18:1	Ester	Triacylglycerol	0.141347	0.482416	0.623121	No	0.0941945	0.692499	0.9954	No	0.0471527	0.764551	0.816308	No
TAG52:3-FA18:2	Ester	Triacylglycerol	-0.0665939	0.967135	0.975819	No	0.11547	0.571611	0.993901	No	-0.182064	0.704326	0.766573	No
TAG52:3-FA18:3	Ester	Triacylglycerol	-0.148659	0.901802	0.937249	No	0.00109919	1	1	No	-0.149758	0.795214	0.845032	No
TAG52:3-FA20:0	Ester	Triacylglycerol	0.0178376	0.591808	0.714141	No	0.100342	0.39464	0.993901	No	-0.0825045	0.73424	0.791465	No
TAG52:3-FA20:1	Ester	Triacylglycerol	0.651148	0.0449313	0.133753	No	0.14203	0.496774	0.993901	No	0.509118	0.0434508	0.0852887	No
TAG52:3-FA20:2	Ester	Triacylglycerol	0.772683	0.0129793	0.0670596	No	0.0598068	0.955002	0.99831	No	0.712876	0.0027028	0.00890042	No
TAG52:3-FA20:3	Ester	Triacylglycerol	1.04606	0.00119076	0.0232716	Up	0.0845592	0.734719	0.9954	No	0.961497	0.000147307	0.00102658	No
TAG52:3-FA22:1	Ester	Triacylglycerol	0.0432809	0.77324	0.843619	No	0.102933	0.610845	0.993901	No	-0.0596523	0.674848	0.74258	No
TAG52:4-FA14:0	Ester	Triacylglycerol	0.50989	0.22684	0.368768	No	0.257332	0.363506	0.963987	No	0.252557	0.325656	0.414095	No
TAG52:4-FA16:0	Ester	Triacylglycerol	-0.296946	0.710844	0.799811	No	0.173364	0.651177	0.993901	No	-0.47031	0.20479	0.285436	No
TAG52:4-FA16:1	Ester	Triacylglycerol	0.201745	0.650353	0.755384	No	0.268084	0.610845	0.993901	No	-0.0663395	0.857425	0.887025	No
TAG52:4-FA18:0	Ester	Triacylglycerol	0.34387	0.261411	0.408002	No	0.0785426	0.461317	0.993901	No	0.265327	0.269274	0.355997	No
TAG52:4-FA18:1	Ester	Triacylglycerol	0.177647	0.431968	0.579611	No	0.213293	0.496774	0.993901	No	-0.0356464	0.857425	0.887025	No
TAG52:4-FA18:2	Ester	Triacylglycerol	-0.209319	0.836945	0.889378	No	0.214877	0.651177	0.993901	No	-0.424196	0.269274	0.355997	No
TAG52:4-FA18:3	Ester	Triacylglycerol	-0.240085	0.591808	0.714141	No	0.168411	0.865552	0.9954	No	-0.408496	0.176993	0.25957	No
TAG52:4-FA20:0	Ester	Triacylglycerol	-0.239435	0.836945	0.889378	No	0.114093	0.610845	0.993901	No	-0.353527	0.235523	0.318879	No
TAG52:4-FA20:2	Ester	Triacylglycerol	0.436854	0.11983	0.236763	No	0.21401	0.208741	0.906562	No	0.222844	0.434894	0.523386	No
TAG52:4-FA20:3	Ester	Triacylglycerol	0.574914	0.0683496	0.167886	No	0.110025	0.610845	0.993901	No	0.464889	0.0480743	0.0919549	No
TAG52:4-FA20:4	Ester	Triacylglycerol	0.411994	0.142216	0.270301	No	0.227884	0.33388	0.963987	No	0.18411	0.50918	0.591412	No
TAG52:4-FA22:1	Ester	Triacylglycerol	-0.0446915	1	1	No	0.0800161	0.777714	0.9954	No	-0.124708	0.73424	0.791465	No
TAG52:4-FA22:4	Ester	Triacylglycerol	0.140543	0.710844	0.799811	No	0.138275	0.692499	0.9954	No	0.00226809	0.952255	0.968413	No
TAG52:5-FA14:0	Ester	Triacylglycerol	0.0843801	0.836945	0.889378	No	0.169627	0.651177	0.993901	No	-0.0852468	1	1	No
TAG52:5-FA16:0	Ester	Triacylglycerol	-0.351422	0.535842	0.667205	No	0.147883	0.821365	0.9954	No	-0.499305	0.164162	0.246379	No
TAG52:5-FA16:1	Ester	Triacylglycerol	-0.144716	0.710844	0.799811	No	0.311788	0.427261	0.993901	No	-0.456504	0.235523	0.318879	No
TAG52:5-FA18:1	Ester	Triacylglycerol	-0.0908494	0.591808	0.714141	No	0.151192	0.821365	0.9954	No	-0.242042	0.325656	0.414095	No
TAG52:5-FA18:2	Ester	Triacylglycerol	-0.237756	0.482416	0.623121	No	0.260647	0.651177	0.993901	No	-0.498403	0.20479	0.285436	No
TAG52:5-FA18:3	Ester	Triacylglycerol	-0.397509	0.535842	0.667205	No	0.213776	0.734719	0.9954	No	-0.611286	0.0707068	0.124151	No
TAG52:5-FA20:3	Ester	Triacylglycerol	0.389963	0.22684	0.368768	No	0.263814	0.254211	0.917814	No	0.126149	0.483727	0.570696	No
TAG52:5-FA20:4	Ester	Triacylglycerol	0.199503	0.261411	0.408002	No	0.329191	0.279225	0.926284	No	-0.129689	0.411551	0.499304	No
TAG52:5-FA20:5	Ester	Triacylglycerol	-0.251783	0.384457	0.543438	No	-0.111415	0.865552	0.9954	No	-0.140368	0.50918	0.591412	No
TAG52:5-FA22:5	Ester	Triacylglycerol	0.0867472	0.77324	0.843619	No	0.188261	0.571611	0.993901	No	-0.101514	0.826188	0.86466	No
TAG52:6-FA14:0	Ester	Triacylglycerol	-0.471154	0.384457	0.543438	No	-0.101823	0.910143	0.9954	No	-0.369331	0.287298	0.37432	No
TAG52:6-FA16:0	Ester	Triacylglycerol	-0.482928	0.299119	0.449679	No	-0.0557264	0.955002	0.99831	No	-0.427201	0.235523	0.318879	No
TAG52:6-FA16:1	Ester	Triacylglycerol	-0.28386	0.384457	0.543438	No	0.293302	0.496774	0.993901	No	-0.577162	0.101054	0.166387	No
TAG52:6-FA18:1	Ester	Triacylglycerol	-0.222982	0.650353	0.755384	No	0.0703449	0.777714	0.9954	No	-0.293327	0.235523	0.318879	No
TAG52:6-FA18:2	Ester	Triacylglycerol	-0.447872	0.299119	0.449679	No	0.171665	0.734719	0.9954	No	-0.619536	0.0480743	0.0919549	No
TAG52:6-FA18:3	Ester	Triacylglycerol	-0.35206	0.535842	0.667205	No	0.342171	0.496774	0.993901	No	-0.694231	0.0848242	0.14361	No
TAG52:6-FA20:4	Ester	Triacylglycerol	-0.244426	0.77324	0.843619	No	0.28747	0.279225	0.926284	No	-0.531896	0.0585179	0.106926	No
TAG52:6-FA20:5	Ester	Triacylglycerol	-0.398648	0.482416	0.623121	No	0.00220134	0.955002	0.99831	No	-0.400849	0.269274	0.355997	No
TAG52:6-FA22:6	Ester	Triacylglycerol	0.244789	0.431968	0.579611	No	-0.148835	0.955002	0.99831	No	0.393624	0.367089	0.455819	No
TAG52:7-FA16:0	Ester	Triacylglycerol	0.857547	0.00718425	0.053822	No	-0.187159	0.33388	0.963987	No	1.04471	0.000182142	0.00119522	Up
TAG52:7-FA18:1	Ester	Triacylglycerol	0.831386	0.00119076	0.0232716	No	-0.0137453	0.955002	0.99831	No	0.845131	0.000147307	0.00102658	No
TAG52:7-FA20:5	Ester	Triacylglycerol	-0.646981	0.22684	0.368768	No	-0.152655	0.865552	0.9954	No	-0.494326	0.176993	0.25957	No
TAG52:7-FA22:6	Ester	Triacylglycerol	0.108152	0.650353	0.755384	No	-0.323063	0.496774	0.993901	No	0.431214	0.235523	0.318879	No
TAG52:8-FA16:1	Ester	Triacylglycerol	0.942791	0.00373105	0.0376878	No	-0.205152	0.305786	0.961194	No	1.14794	5.97645e-05	0.000584003	Up
TAG52:8-FA18:2	Ester	Triacylglycerol	0.211081	0.431968	0.579611	No	-0.168121	0.734719	0.9954	No	0.379202	0.0585179	0.106926	No
TAG53:0-FA16:0	Ester	Triacylglycerol	-0.568232	0.0683496	0.167886	No	-0.0490269	0.865552	0.9954	No	-0.519205	0.0775133	0.133751	No
TAG53:1-FA16:0	Ester	Triacylglycerol	0.614411	0.0283401	0.102733	No	-0.257782	0.169206	0.869238	No	0.872193	0.00101364	0.00429843	No
TAG53:1-FA17:0	Ester	Triacylglycerol	0.592987	0.083115	0.190128	No	-0.180466	0.496774	0.993901	No	0.773453	0.00120334	0.00487299	No
TAG53:1-FA18:0	Ester	Triacylglycerol	0.587602	0.100262	0.213086	No	-0.267908	0.363506	0.963987	No	0.85551	0.00101364	0.00429843	No
TAG53:1-FA18:1	Ester	Triacylglycerol	0.408296	0.261411	0.408002	No	-0.25531	0.496774	0.993901	No	0.663606	0.00197403	0.00695942	No
TAG53:2-FA16:0	Ester	Triacylglycerol	0.434897	0.167341	0.297312	No	-0.203188	0.651177	0.993901	No	0.638085	0.00742133	0.0198565	No
TAG53:2-FA17:0	Ester	Triacylglycerol	0.194152	0.535842	0.667205	No	-0.0533627	0.865552	0.9954	No	0.247514	0.176993	0.25957	No
TAG53:2-FA18:0	Ester	Triacylglycerol	0.112835	0.482416	0.623121	No	-0.388057	0.0633475	0.784127	No	0.500893	0.000592869	0.00286553	No
TAG53:2-FA18:1	Ester	Triacylglycerol	0.263087	0.384457	0.543438	No	-0.136198	0.777714	0.9954	No	0.399286	0.0391957	0.0784786	No
TAG53:2-FA18:2	Ester	Triacylglycerol	0.134233	0.650353	0.755384	No	-0.0315555	0.910143	0.9954	No	0.165788	0.287298	0.37432	No
TAG53:3-FA16:0	Ester	Triacylglycerol	0.258548	0.299119	0.449679	No	0.00940818	1	1	No	0.24914	0.306092	0.39199	No
TAG53:3-FA17:0	Ester	Triacylglycerol	-0.118788	0.967135	0.975819	No	0.0844489	0.571611	0.993901	No	-0.203237	0.50918	0.591412	No
TAG53:3-FA18:0	Ester	Triacylglycerol	-0.138043	0.535842	0.667205	No	-0.44193	0.120365	0.827537	No	0.303887	0.176993	0.25957	No
TAG53:3-FA18:1	Ester	Triacylglycerol	0.0368853	0.650353	0.755384	No	-0.277922	0.151572	0.841131	No	0.314807	0.0317074	0.0658313	No
TAG53:3-FA18:2	Ester	Triacylglycerol	-0.0723286	0.967135	0.975819	No	0.0743994	0.734719	0.9954	No	-0.146728	0.795214	0.845032	No
TAG53:4-FA16:0	Ester	Triacylglycerol	-0.047216	0.710844	0.799811	No	-0.12074	1	1	No	0.0735237	0.617356	0.686036	No
TAG53:4-FA17:0	Ester	Triacylglycerol	-0.374458	0.591808	0.714141	No	0.0715804	0.496774	0.993901	No	-0.446038	0.164162	0.246379	No
TAG53:4-FA18:0	Ester	Triacylglycerol	-0.161449	0.431968	0.579611	No	-0.474063	0.120365	0.827537	No	0.312614	0.176993	0.25957	No
TAG53:4-FA18:1	Ester	Triacylglycerol	-0.118219	0.482416	0.623121	No	-0.441695	0.0941988	0.822182	No	0.323475	0.19053	0.27362	No
TAG53:4-FA18:2	Ester	Triacylglycerol	-0.0515827	1	1	No	-0.0121327	0.865552	0.9954	No	-0.03945	0.952255	0.968413	No
TAG53:4-FA18:3	Ester	Triacylglycerol	-0.209044	0.431968	0.579611	No	0.182392	0.734719	0.9954	No	-0.391436	0.219783	0.301657	No
TAG53:4-FA20:4	Ester	Triacylglycerol	0.0942405	0.591808	0.714141	No	0.0630129	0.910143	0.9954	No	0.0312276	0.952255	0.968413	No
TAG53:5-FA18:1	Ester	Triacylglycerol	-0.112426	0.431968	0.579611	No	-0.409335	0.120365	0.827537	No	0.296909	0.269274	0.355997	No
TAG53:5-FA18:2	Ester	Triacylglycerol	-0.106418	0.431968	0.579611	No	-0.40666	0.120365	0.827537	No	0.300242	0.19053	0.27362	No
TAG53:5-FA18:3	Ester	Triacylglycerol	-0.150065	0.77324	0.843619	No	-0.0888305	0.734719	0.9954	No	-0.0612348	0.826188	0.86466	No
TAG53:5-FA20:4	Ester	Triacylglycerol	-0.178596	0.482416	0.623121	No	0.158653	0.39464	0.993901	No	-0.337249	0.164162	0.246379	No
TAG53:6-FA18:1	Ester	Triacylglycerol	-0.106708	0.431968	0.579611	No	-0.414862	0.151572	0.841131	No	0.308153	0.306092	0.39199	No
TAG53:6-FA18:2	Ester	Triacylglycerol	-0.147365	0.299119	0.449679	No	-0.423393	0.135315	0.827537	No	0.276027	0.306092	0.39199	No
TAG53:6-FA18:3	Ester	Triacylglycerol	-0.11354	0.535842	0.667205	No	-0.398033	0.208741	0.906562	No	0.284492	0.388946	0.475731	No
TAG53:6-FA20:4	Ester	Triacylglycerol	-0.721315	0.0283401	0.102733	No	-0.15259	0.53356	0.993901	No	-0.568726	0.0434508	0.0852887	No
TAG53:7-FA18:3	Ester	Triacylglycerol	-0.139476	0.299119	0.449679	No	-0.454805	0.0828611	0.784127	No	0.315329	0.287298	0.37432	No
TAG54:0-FA16:0	Ester	Triacylglycerol	0.136956	0.650353	0.755384	No	-0.57589	0.055041	0.784127	No	0.712845	0.00489277	0.014189	No
TAG54:0-FA18:0	Ester	Triacylglycerol	0.397732	0.22684	0.368768	No	-0.373565	0.169206	0.869238	No	0.771298	9.48693e-05	0.000728953	No
TAG54:1-FA16:0	Ester	Triacylglycerol	0.434192	0.195562	0.330471	No	-0.493475	0.0828611	0.784127	No	0.927667	2.85146e-05	0.000382607	No
TAG54:1-FA18:0	Ester	Triacylglycerol	0.71262	0.083115	0.190128	No	-0.430308	0.427261	0.993901	No	1.14293	9.48693e-05	0.000728953	Up
TAG54:1-FA18:1	Ester	Triacylglycerol	0.595754	0.0556482	0.14845	No	-0.421706	0.254211	0.917814	No	1.01746	3.67487e-05	0.000446447	Up
TAG54:1-FA20:0	Ester	Triacylglycerol	0.124409	0.836945	0.889378	No	-0.497094	0.0725935	0.784127	No	0.621503	0.0027028	0.00890042	No
TAG54:1-FA20:1	Ester	Triacylglycerol	0.609802	0.100262	0.213086	No	-0.397628	0.254211	0.917814	No	1.00743	5.97645e-05	0.000584003	Up
TAG54:2-FA16:0	Ester	Triacylglycerol	0.500877	0.11983	0.236763	No	-0.207752	0.651177	0.993901	No	0.708629	0.000492161	0.0025283	No
TAG54:2-FA18:0	Ester	Triacylglycerol	0.630197	0.0556482	0.14845	No	-0.317255	0.651177	0.993901	No	0.947452	9.48693e-05	0.000728953	No
TAG54:2-FA18:1	Ester	Triacylglycerol	0.657269	0.0449313	0.133753	No	-0.317209	0.571611	0.993901	No	0.974479	2.85146e-05	0.000382607	No
TAG54:2-FA18:2	Ester	Triacylglycerol	0.431638	0.142216	0.270301	No	-0.221266	1	1	No	0.652904	0.0141398	0.03354	No
TAG54:2-FA20:0	Ester	Triacylglycerol	-0.042501	0.77324	0.843619	No	-0.328726	0.135315	0.827537	No	0.286225	0.0585179	0.106926	No
TAG54:2-FA20:1	Ester	Triacylglycerol	0.484989	0.142216	0.270301	No	-0.194223	0.610845	0.993901	No	0.679212	0.00120334	0.00487299	No
TAG54:2-FA20:2	Ester	Triacylglycerol	0.565157	0.0556482	0.14845	No	-0.0347835	0.955002	0.99831	No	0.59994	0.00742133	0.0198565	No
TAG54:3-FA16:0	Ester	Triacylglycerol	0.274016	0.431968	0.579611	No	0.00121411	0.777714	0.9954	No	0.272802	0.219783	0.301657	No
TAG54:3-FA16:1	Ester	Triacylglycerol	0.85967	0.0129793	0.0670596	No	-0.120199	0.33388	0.963987	No	0.979869	5.97645e-05	0.000584003	No
TAG54:3-FA18:0	Ester	Triacylglycerol	0.396122	0.22684	0.368768	No	-0.221023	0.955002	0.99831	No	0.617145	0.0110046	0.0277118	No
TAG54:3-FA18:1	Ester	Triacylglycerol	0.587405	0.0683496	0.167886	No	-0.243952	0.571611	0.993901	No	0.831357	0.000274645	0.00162438	No
TAG54:3-FA18:2	Ester	Triacylglycerol	0.381495	0.167341	0.297312	No	-0.172913	0.955002	0.99831	No	0.554408	0.022721	0.0500641	No
TAG54:3-FA18:3	Ester	Triacylglycerol	0.0857497	0.967135	0.975819	No	-0.238616	0.230718	0.917766	No	0.324366	0.0848242	0.14361	No
TAG54:3-FA20:1	Ester	Triacylglycerol	0.365106	0.167341	0.297312	No	-0.0373408	1	1	No	0.402447	0.0643831	0.115761	No
TAG54:3-FA20:2	Ester	Triacylglycerol	0.361028	0.167341	0.297312	No	-0.0346722	1	1	No	0.3957	0.0391957	0.0784786	No
TAG54:3-FA20:3	Ester	Triacylglycerol	0.410388	0.11983	0.236763	No	0.196963	0.279225	0.926284	No	0.213426	0.176993	0.25957	No
TAG54:4-FA16:0	Ester	Triacylglycerol	0.174563	0.591808	0.714141	No	0.216709	0.610845	0.993901	No	-0.0421457	1	1	No
TAG54:4-FA16:1	Ester	Triacylglycerol	0.6657	0.0221084	0.0903431	No	0.130392	0.821365	0.9954	No	0.535308	0.0141398	0.03354	No
TAG54:4-FA18:0	Ester	Triacylglycerol	0.210563	0.482416	0.623121	No	-0.118238	0.910143	0.9954	No	0.328801	0.176993	0.25957	No
TAG54:4-FA18:1	Ester	Triacylglycerol	0.307441	0.34024	0.493348	No	-0.0412421	0.955002	0.99831	No	0.348683	0.0643831	0.115761	No
TAG54:4-FA18:2	Ester	Triacylglycerol	0.272645	0.34024	0.493348	No	-0.0355653	0.821365	0.9954	No	0.30821	0.119574	0.190936	No
TAG54:4-FA18:3	Ester	Triacylglycerol	0.0377043	0.901802	0.937249	No	-0.0896213	0.865552	0.9954	No	0.127326	0.50918	0.591412	No
TAG54:4-FA20:1	Ester	Triacylglycerol	0.167091	0.384457	0.543438	No	-0.157632	0.821365	0.9954	No	0.324723	0.119574	0.190936	No
TAG54:4-FA20:2	Ester	Triacylglycerol	0.243375	0.482416	0.623121	No	0.150126	0.821365	0.9954	No	0.0932492	0.56205	0.642037	No
TAG54:4-FA20:3	Ester	Triacylglycerol	0.229456	0.34024	0.493348	No	0.209953	0.363506	0.963987	No	0.019503	0.826188	0.86466	No
TAG54:4-FA20:4	Ester	Triacylglycerol	-0.0835731	0.836945	0.889378	No	0.101576	0.651177	0.993901	No	-0.185149	0.388946	0.475731	No
TAG54:4-FA22:1	Ester	Triacylglycerol	0.154151	0.384457	0.543438	No	-0.24459	1	1	No	0.398741	0.0480743	0.0919549	No
TAG54:4-FA22:4	Ester	Triacylglycerol	0.918048	0.000754148	0.0188327	No	0.303335	0.254211	0.917814	No	0.614713	0.0352886	0.0724303	No
TAG54:5-FA16:0	Ester	Triacylglycerol	-0.176445	0.482416	0.623121	No	0.27988	0.427261	0.993901	No	-0.456325	0.0848242	0.14361	No
TAG54:5-FA16:1	Ester	Triacylglycerol	0.529416	0.0556482	0.14845	No	0.275771	0.169206	0.869238	No	0.253645	0.345991	0.435029	No
TAG54:5-FA18:0	Ester	Triacylglycerol	0.232423	0.431968	0.579611	No	0.0152183	0.865552	0.9954	No	0.217205	0.388946	0.475731	No
TAG54:5-FA18:1	Ester	Triacylglycerol	0.0443674	0.650353	0.755384	No	0.0481009	0.777714	0.9954	No	-0.00373347	0.674848	0.74258	No
TAG54:5-FA18:2	Ester	Triacylglycerol	0.0412571	0.77324	0.843619	No	0.0333205	0.821365	0.9954	No	0.00793657	0.617356	0.686036	No
TAG54:5-FA18:3	Ester	Triacylglycerol	-0.152892	0.836945	0.889378	No	0.0503861	0.910143	0.9954	No	-0.203278	0.857425	0.887025	No
TAG54:5-FA20:2	Ester	Triacylglycerol	0.277198	0.431968	0.579611	No	0.148062	0.610845	0.993901	No	0.129136	0.617356	0.686036	No
TAG54:5-FA20:3	Ester	Triacylglycerol	-0.0271904	0.710844	0.799811	No	0.306216	0.363506	0.963987	No	-0.333407	0.252017	0.338155	No
TAG54:5-FA20:4	Ester	Triacylglycerol	-0.398863	0.100262	0.213086	No	0.237385	0.496774	0.993901	No	-0.636248	0.0317074	0.0658313	No
TAG54:5-FA20:5	Ester	Triacylglycerol	-0.868433	0.0449313	0.133753	No	-0.342652	0.53356	0.993901	No	-0.525781	0.20479	0.285436	No
TAG54:5-FA22:1	Ester	Triacylglycerol	-0.146544	0.967135	0.975819	No	-0.158652	0.955002	0.99831	No	0.0121082	0.826188	0.86466	No
TAG54:5-FA22:4	Ester	Triacylglycerol	0.770135	0.0449313	0.133753	No	0.339899	0.254211	0.917814	No	0.430237	0.140557	0.21824	No
TAG54:5-FA22:5	Ester	Triacylglycerol	0.675149	0.0170676	0.0774936	No	0.277872	0.120365	0.827537	No	0.397277	0.164162	0.246379	No
TAG54:6-FA16:0	Ester	Triacylglycerol	-0.607205	0.083115	0.190128	No	0.204227	0.571611	0.993901	No	-0.811431	0.0124884	0.030759	No
TAG54:6-FA16:1	Ester	Triacylglycerol	0.0354745	0.901802	0.937249	No	0.29491	0.33388	0.963987	No	-0.259436	0.306092	0.39199	No
TAG54:6-FA18:1	Ester	Triacylglycerol	-0.29862	0.431968	0.579611	No	-0.00124497	0.910143	0.9954	No	-0.297375	0.589414	0.663183	No
TAG54:6-FA18:2	Ester	Triacylglycerol	-0.0978155	1	1	No	-0.0279749	0.910143	0.9954	No	-0.0698406	0.857425	0.887025	No
TAG54:6-FA18:3	Ester	Triacylglycerol	-0.442686	0.431968	0.579611	No	0.0554751	0.955002	0.99831	No	-0.498162	0.269274	0.355997	No
TAG54:6-FA20:3	Ester	Triacylglycerol	-0.0928822	0.901802	0.937249	No	0.330703	0.363506	0.963987	No	-0.423585	0.19053	0.27362	No
TAG54:6-FA20:4	Ester	Triacylglycerol	-0.658964	0.0556482	0.14845	No	0.337967	0.363506	0.963987	No	-0.996931	0.0027028	0.00890042	No
TAG54:6-FA20:5	Ester	Triacylglycerol	-1.04526	0.0221084	0.0903431	Down	-0.0516385	1	1	No	-0.993623	0.00647598	0.0179136	No
TAG54:6-FA22:5	Ester	Triacylglycerol	0.548158	0.0449313	0.133753	No	0.362128	0.135315	0.827537	No	0.186029	0.458957	0.547218	No
TAG54:6-FA22:6	Ester	Triacylglycerol	0.320996	0.482416	0.623121	No	-0.157915	1	1	No	0.47891	0.269274	0.355997	No
TAG54:7-FA16:1	Ester	Triacylglycerol	-0.353138	0.11983	0.236763	No	0.224781	0.53356	0.993901	No	-0.577919	0.0585179	0.106926	No
TAG54:7-FA18:1	Ester	Triacylglycerol	-0.437848	0.34024	0.493348	No	-0.0297455	0.955002	0.99831	No	-0.408103	0.252017	0.338155	No
TAG54:7-FA18:2	Ester	Triacylglycerol	-0.424131	0.591808	0.714141	No	-0.0947947	0.692499	0.9954	No	-0.329336	0.645846	0.715044	No
TAG54:7-FA18:3	Ester	Triacylglycerol	-0.528741	0.482416	0.623121	No	-0.104474	0.692499	0.9954	No	-0.424267	0.458957	0.547218	No
TAG54:7-FA20:4	Ester	Triacylglycerol	-0.657184	0.0449313	0.133753	No	0.406929	0.279225	0.926284	No	-1.06411	0.00231324	0.00790724	Down
TAG54:7-FA20:5	Ester	Triacylglycerol	-1.29066	0.0129793	0.0670596	Down	-0.0905984	0.734719	0.9954	No	-1.20006	0.00423573	0.0125674	Down
TAG54:7-FA22:5	Ester	Triacylglycerol	0.0866311	0.710844	0.799811	No	0.13156	0.651177	0.993901	No	-0.0449285	0.920506	0.939313	No
TAG54:7-FA22:6	Ester	Triacylglycerol	0.192911	0.482416	0.623121	No	-0.0529372	1	1	No	0.245849	0.56205	0.642037	No
TAG54:8-FA18:2	Ester	Triacylglycerol	-0.592886	0.431968	0.579611	No	-0.13144	0.610845	0.993901	No	-0.461446	0.252017	0.338155	No
TAG54:8-FA18:3	Ester	Triacylglycerol	-0.56094	0.535842	0.667205	No	-0.271543	0.53356	0.993901	No	-0.289397	0.589414	0.663183	No
TAG54:8-FA20:4	Ester	Triacylglycerol	-0.810988	0.0683496	0.167886	No	0.251151	0.461317	0.993901	No	-1.06214	0.000850734	0.00369473	Down
TAG54:8-FA20:5	Ester	Triacylglycerol	-1.05716	0.00976423	0.0655078	Down	-0.0422224	1	1	No	-1.01494	0.00848364	0.0222356	Down
TAG54:8-FA22:6	Ester	Triacylglycerol	-0.471868	0.299119	0.449679	No	-0.395168	0.651177	0.993901	No	-0.0766997	0.826188	0.86466	No
TAG55:1-FA16:0	Ester	Triacylglycerol	-0.643925	0.195562	0.330471	No	-0.00296047	0.910143	0.9954	No	-0.640964	0.0434508	0.0852887	No
TAG55:1-FA18:1	Ester	Triacylglycerol	-0.670643	0.0683496	0.167886	No	-0.103183	0.821365	0.9954	No	-0.56746	0.0159726	0.036631	No
TAG55:2-FA18:1	Ester	Triacylglycerol	0.623377	0.0556482	0.14845	No	-0.319615	0.279225	0.926284	No	0.942992	0.000274645	0.00162438	No
TAG55:2-FA18:2	Ester	Triacylglycerol	-0.871771	0.0449313	0.133753	No	-0.0356592	0.910143	0.9954	No	-0.836111	0.0159726	0.036631	No
TAG55:3-FA18:1	Ester	Triacylglycerol	0.841506	0.0358419	0.119784	No	-0.151317	0.692499	0.9954	No	0.992823	0.000335047	0.00188254	No
TAG55:3-FA18:2	Ester	Triacylglycerol	0.388016	0.167341	0.297312	No	-0.154554	0.955002	0.99831	No	0.54257	0.0141398	0.03354	No
TAG55:4-FA18:1	Ester	Triacylglycerol	0.451398	0.22684	0.368768	No	-0.116152	0.692499	0.9954	No	0.56755	0.00967376	0.0249189	No
TAG55:4-FA18:2	Ester	Triacylglycerol	0.268041	0.431968	0.579611	No	-0.345896	0.777714	0.9954	No	0.613937	0.022721	0.0500641	No
TAG55:5-FA18:1	Ester	Triacylglycerol	0.0993972	0.261411	0.408002	No	-0.0299321	0.955002	0.99831	No	0.129329	0.235523	0.318879	No
TAG55:5-FA18:2	Ester	Triacylglycerol	0.332266	0.384457	0.543438	No	-0.073589	0.865552	0.9954	No	0.405855	0.101054	0.166387	No
TAG55:5-FA20:4	Ester	Triacylglycerol	-0.460202	0.22684	0.368768	No	0.0463523	0.910143	0.9954	No	-0.506554	0.0643831	0.115761	No
TAG55:6-FA18:1	Ester	Triacylglycerol	-0.113838	0.34024	0.493348	No	-0.417001	0.120365	0.827537	No	0.303163	0.20479	0.285436	No
TAG55:6-FA20:3	Ester	Triacylglycerol	-0.0923549	0.431968	0.579611	No	-0.402492	0.135315	0.827537	No	0.310137	0.219783	0.301657	No
TAG55:6-FA20:4	Ester	Triacylglycerol	-0.274518	0.142216	0.270301	No	-0.107682	0.461317	0.993901	No	-0.166836	0.20479	0.285436	No
TAG55:7-FA15:0	Ester	Triacylglycerol	-0.492145	0.11983	0.236763	No	-0.554689	0.0828611	0.784127	No	0.0625445	0.764551	0.816308	No
TAG55:7-FA18:1	Ester	Triacylglycerol	-0.0336955	0.901802	0.937249	No	-0.433177	0.0828611	0.784127	No	0.399482	0.0707068	0.124151	No
TAG55:7-FA20:3	Ester	Triacylglycerol	-0.0396613	0.535842	0.667205	No	-0.352655	0.135315	0.827537	No	0.312993	0.164162	0.246379	No
TAG55:7-FA20:4	Ester	Triacylglycerol	-0.0732786	0.591808	0.714141	No	-0.385605	0.135315	0.827537	No	0.312326	0.19053	0.27362	No
TAG55:7-FA22:6	Ester	Triacylglycerol	-0.20104	0.591808	0.714141	No	-0.393266	0.33388	0.963987	No	0.192226	0.589414	0.663183	No
TAG55:8-FA20:4	Ester	Triacylglycerol	-0.15278	0.34024	0.493348	No	-0.466527	0.0941988	0.822182	No	0.313747	0.20479	0.285436	No
TAG56:1-FA16:0	Ester	Triacylglycerol	0.492134	0.261411	0.408002	No	-0.375714	0.169206	0.869238	No	0.867849	0.000592869	0.00286553	No
TAG56:1-FA18:1	Ester	Triacylglycerol	0.359461	0.384457	0.543438	No	-0.321315	0.53356	0.993901	No	0.680776	0.00742133	0.0198565	No
TAG56:10-FA18:2	Ester	Triacylglycerol	0.269075	0.482416	0.623121	No	-0.216372	0.651177	0.993901	No	0.485447	0.022721	0.0500641	No
TAG56:2-FA16:0	Ester	Triacylglycerol	0.816733	0.0283401	0.102733	No	-0.233998	0.496774	0.993901	No	1.05073	9.48693e-05	0.000728953	Up
TAG56:2-FA18:0	Ester	Triacylglycerol	0.629706	0.167341	0.297312	No	-0.344412	0.53356	0.993901	No	0.974118	0.000335047	0.00188254	No
TAG56:2-FA18:1	Ester	Triacylglycerol	0.184981	0.195562	0.330471	No	-0.507555	0.0215111	0.71624	No	0.692536	5.97645e-05	0.000584003	No
TAG56:2-FA20:0	Ester	Triacylglycerol	0.293625	0.431968	0.579611	No	-0.592391	0.0633475	0.784127	No	0.886017	0.000274645	0.00162438	No
TAG56:2-FA20:1	Ester	Triacylglycerol	0.745011	0.0221084	0.0903431	No	-0.267305	0.427261	0.993901	No	1.01232	0.000118494	0.000866069	Up
TAG56:3-FA16:0	Ester	Triacylglycerol	0.678163	0.0358419	0.119784	No	-0.127677	0.821365	0.9954	No	0.80584	9.48693e-05	0.000728953	No
TAG56:3-FA18:0	Ester	Triacylglycerol	0.627787	0.0556482	0.14845	No	-0.0162291	0.496774	0.993901	No	0.644016	0.00365704	0.0111826	No
TAG56:3-FA18:1	Ester	Triacylglycerol	0.622704	0.0556482	0.14845	No	-0.368811	0.33388	0.963987	No	0.991515	2.85146e-05	0.000382607	No
TAG56:3-FA18:2	Ester	Triacylglycerol	0.37216	0.261411	0.408002	No	-0.341993	0.279225	0.926284	No	0.714153	0.00231324	0.00790724	No
TAG56:3-FA20:0	Ester	Triacylglycerol	0.134428	0.710844	0.799811	No	-0.415509	0.305786	0.961194	No	0.549938	0.022721	0.0500641	No
TAG56:3-FA20:1	Ester	Triacylglycerol	0.692763	0.100262	0.213086	No	-0.299324	0.461317	0.993901	No	0.992087	9.48693e-05	0.000728953	No
TAG56:3-FA20:2	Ester	Triacylglycerol	0.653076	0.0283401	0.102733	No	-0.0592219	0.363506	0.963987	No	0.712298	0.000147307	0.00102658	No
TAG56:4-FA16:0	Ester	Triacylglycerol	0.664515	0.00261967	0.0327095	No	0.253852	0.230718	0.917766	No	0.410663	0.0317074	0.0658313	No
TAG56:4-FA18:0	Ester	Triacylglycerol	0.338849	0.11983	0.236763	No	0.179912	0.363506	0.963987	No	0.158937	0.287298	0.37432	No
TAG56:4-FA18:1	Ester	Triacylglycerol	0.515327	0.083115	0.190128	No	-0.0466328	0.955002	0.99831	No	0.56196	0.00314834	0.0101084	No
TAG56:4-FA18:2	Ester	Triacylglycerol	0.429757	0.299119	0.449679	No	-0.142845	1	1	No	0.572602	0.0110046	0.0277118	No
TAG56:4-FA20:1	Ester	Triacylglycerol	0.482828	0.167341	0.297312	No	-0.123632	0.955002	0.99831	No	0.60646	0.00848364	0.0222356	No
TAG56:4-FA20:2	Ester	Triacylglycerol	0.560264	0.0449313	0.133753	No	-0.0585897	0.651177	0.993901	No	0.618853	0.000850734	0.00369473	No
TAG56:4-FA20:3	Ester	Triacylglycerol	0.360892	0.100262	0.213086	No	0.209814	0.254211	0.917814	No	0.151079	0.617356	0.686036	No
TAG56:4-FA20:4	Ester	Triacylglycerol	0.0551876	0.710844	0.799811	No	0.131924	0.53356	0.993901	No	-0.076736	0.535297	0.615386	No
TAG56:4-FA22:4	Ester	Triacylglycerol	0.298912	0.195562	0.330471	No	0.270885	0.305786	0.961194	No	0.0280271	0.857425	0.887025	No
TAG56:5-FA16:0	Ester	Triacylglycerol	0.0897912	0.710844	0.799811	No	0.314644	0.254211	0.917814	No	-0.224853	0.388946	0.475731	No
TAG56:5-FA18:0	Ester	Triacylglycerol	-0.0232133	1	1	No	0.238513	0.39464	0.993901	No	-0.261726	0.152023	0.233223	No
TAG56:5-FA18:1	Ester	Triacylglycerol	0.135644	0.482416	0.623121	No	0.188751	0.427261	0.993901	No	-0.0531068	1	1	No
TAG56:5-FA18:2	Ester	Triacylglycerol	0.152746	0.535842	0.667205	No	0.0679799	0.821365	0.9954	No	0.0847662	0.411551	0.499304	No
TAG56:5-FA20:1	Ester	Triacylglycerol	0.323711	0.34024	0.493348	No	-0.0124892	0.955002	0.99831	No	0.3362	0.176993	0.25957	No
TAG56:5-FA20:2	Ester	Triacylglycerol	0.259697	0.431968	0.579611	No	0.0941979	0.610845	0.993901	No	0.165499	0.306092	0.39199	No
TAG56:5-FA20:3	Ester	Triacylglycerol	0.141196	0.535842	0.667205	No	0.194421	0.461317	0.993901	No	-0.053225	0.73424	0.791465	No
TAG56:5-FA20:4	Ester	Triacylglycerol	-0.202743	0.535842	0.667205	No	0.207067	0.53356	0.993901	No	-0.409811	0.0707068	0.124151	No
TAG56:5-FA22:4	Ester	Triacylglycerol	0.12713	0.535842	0.667205	No	0.394974	0.230718	0.917766	No	-0.267844	0.367089	0.455819	No
TAG56:5-FA22:5	Ester	Triacylglycerol	-0.0186334	0.77324	0.843619	No	0.241845	0.279225	0.926284	No	-0.260478	0.19053	0.27362	No
TAG56:6-FA16:0	Ester	Triacylglycerol	-0.305472	0.299119	0.449679	No	0.307201	0.33388	0.963987	No	-0.612673	0.0434508	0.0852887	No
TAG56:6-FA18:0	Ester	Triacylglycerol	-0.409811	0.167341	0.297312	No	0.230549	0.53356	0.993901	No	-0.64036	0.0124884	0.030759	No
TAG56:6-FA18:1	Ester	Triacylglycerol	-0.320855	0.195562	0.330471	No	0.222836	0.571611	0.993901	No	-0.543691	0.0159726	0.036631	No
TAG56:6-FA18:2	Ester	Triacylglycerol	-0.19746	0.77324	0.843619	No	0.331946	0.461317	0.993901	No	-0.529406	0.0926641	0.15542	No
TAG56:6-FA18:3	Ester	Triacylglycerol	-0.28531	0.650353	0.755384	No	-0.0158601	1	1	No	-0.26945	0.345991	0.435029	No
TAG56:6-FA20:2	Ester	Triacylglycerol	-0.111181	0.967135	0.975819	No	0.0274135	0.777714	0.9954	No	-0.138595	0.73424	0.791465	No
TAG56:6-FA20:3	Ester	Triacylglycerol	-0.187923	0.431968	0.579611	No	0.287953	0.363506	0.963987	No	-0.475876	0.0284326	0.0601433	No
TAG56:6-FA20:4	Ester	Triacylglycerol	-0.514266	0.142216	0.270301	No	0.235144	0.777714	0.9954	No	-0.74941	0.00120334	0.00487299	No
TAG56:6-FA20:5	Ester	Triacylglycerol	-0.976715	0.100262	0.213086	No	-0.367502	0.427261	0.993901	No	-0.609213	0.0352886	0.0724303	No
TAG56:6-FA22:4	Ester	Triacylglycerol	-0.0166786	0.967135	0.975819	No	0.44477	0.279225	0.926284	No	-0.461449	0.164162	0.246379	No
TAG56:6-FA22:5	Ester	Triacylglycerol	-0.101104	0.650353	0.755384	No	0.338533	0.279225	0.926284	No	-0.439636	0.0775133	0.133751	No
TAG56:6-FA22:6	Ester	Triacylglycerol	-0.232761	0.650353	0.755384	No	-0.0738906	1	1	No	-0.158871	0.589414	0.663183	No
TAG56:7-FA16:0	Ester	Triacylglycerol	-0.596095	0.167341	0.297312	No	0.1492	0.734719	0.9954	No	-0.745295	0.0284326	0.0601433	No
TAG56:7-FA16:1	Ester	Triacylglycerol	-0.0656443	0.77324	0.843619	No	0.247798	0.33388	0.963987	No	-0.313443	0.152023	0.233223	No
TAG56:7-FA18:0	Ester	Triacylglycerol	-0.310113	0.535842	0.667205	No	-0.032001	1	1	No	-0.278112	0.252017	0.338155	No
TAG56:7-FA18:1	Ester	Triacylglycerol	-0.691811	0.0358419	0.119784	No	0.154141	0.692499	0.9954	No	-0.845953	0.00142389	0.00542405	No
TAG56:7-FA18:2	Ester	Triacylglycerol	-0.628177	0.142216	0.270301	No	0.361678	0.496774	0.993901	No	-0.989855	0.000711576	0.00328055	No
TAG56:7-FA18:3	Ester	Triacylglycerol	-0.572363	0.195562	0.330471	No	0.301849	0.363506	0.963987	No	-0.874211	0.0027028	0.00890042	No
TAG56:7-FA20:3	Ester	Triacylglycerol	-0.405942	0.195562	0.330471	No	0.229374	0.39464	0.993901	No	-0.635316	0.00967376	0.0249189	No
TAG56:7-FA20:4	Ester	Triacylglycerol	-0.829524	0.0283401	0.102733	No	0.270831	0.651177	0.993901	No	-1.10036	1.27692e-05	0.000234276	Down
TAG56:7-FA20:5	Ester	Triacylglycerol	-1.14765	0.00718425	0.053822	Down	-0.118353	0.865552	0.9954	No	-1.0293	0.00423573	0.0125674	Down
TAG56:7-FA22:4	Ester	Triacylglycerol	-0.244047	0.535842	0.667205	No	0.396724	0.305786	0.961194	No	-0.640771	0.0530897	0.0986108	No
TAG56:7-FA22:5	Ester	Triacylglycerol	-0.286014	0.34024	0.493348	No	0.441378	0.305786	0.961194	No	-0.727392	0.0254431	0.054721	No
TAG56:7-FA22:6	Ester	Triacylglycerol	-0.479065	0.261411	0.408002	No	-0.0319794	0.910143	0.9954	No	-0.447086	0.219783	0.301657	No
TAG56:8-FA16:0	Ester	Triacylglycerol	-0.761791	0.11983	0.236763	No	-0.0247065	1	1	No	-0.737085	0.0585179	0.106926	No
TAG56:8-FA16:1	Ester	Triacylglycerol	-0.423008	0.299119	0.449679	No	0.0131731	0.821365	0.9954	No	-0.436182	0.176993	0.25957	No
TAG56:8-FA18:1	Ester	Triacylglycerol	-0.736252	0.0221084	0.0903431	No	-0.0918296	0.910143	0.9954	No	-0.644423	0.0110046	0.0277118	No
TAG56:8-FA18:2	Ester	Triacylglycerol	-1.02377	0.0170676	0.0774936	Down	0.113407	0.955002	0.99831	No	-1.13718	0.000711576	0.00328055	Down
TAG56:8-FA18:3	Ester	Triacylglycerol	-1.03325	0.0221084	0.0903431	Down	0.351547	0.496774	0.993901	No	-1.3848	0.000274645	0.00162438	Down
TAG56:8-FA20:4	Ester	Triacylglycerol	-1.12146	0.0170676	0.0774936	Down	0.185379	0.821365	0.9954	No	-1.30684	1.37471e-06	5.88507e-05	Down
TAG56:8-FA20:5	Ester	Triacylglycerol	-1.43127	0.00178614	0.0286739	Down	-0.0861264	0.865552	0.9954	No	-1.34515	0.000592869	0.00286553	Down
TAG56:8-FA22:5	Ester	Triacylglycerol	-0.311183	0.299119	0.449679	No	0.416662	0.188246	0.890699	No	-0.727845	0.0254431	0.054721	No
TAG56:8-FA22:6	Ester	Triacylglycerol	-0.664077	0.142216	0.270301	No	-0.00794009	0.955002	0.99831	No	-0.656137	0.129748	0.203922	No
TAG56:9-FA18:3	Ester	Triacylglycerol	-1.18068	0.00976423	0.0655078	Down	0.264786	0.610845	0.993901	No	-1.44547	0.000406858	0.00224396	Down
TAG56:9-FA20:4	Ester	Triacylglycerol	-1.43176	0.000754148	0.0188327	Down	0.159341	0.821365	0.9954	No	-1.59111	5.27209e-06	0.000131656	Down
TAG56:9-FA20:5	Ester	Triacylglycerol	-1.65266	0.00261967	0.0327095	Down	-0.32267	0.427261	0.993901	No	-1.32999	0.000850734	0.00369473	Down
TAG56:9-FA22:6	Ester	Triacylglycerol	-0.651142	0.167341	0.297312	No	-0.00620371	0.910143	0.9954	No	-0.644938	0.101054	0.166387	No
TAG57:10-FA22:6	Ester	Triacylglycerol	0.517642	0.0283401	0.102733	No	0.043518	0.821365	0.9954	No	0.474124	0.0480743	0.0919549	No
TAG57:2-FA18:1	Ester	Triacylglycerol	-0.394493	0.261411	0.408002	No	-0.0896042	0.777714	0.9954	No	-0.304889	0.269274	0.355997	No
TAG57:3-FA18:2	Ester	Triacylglycerol	-0.681783	0.0556482	0.14845	No	-0.137764	0.910143	0.9954	No	-0.544018	0.022721	0.0500641	No
TAG57:8-FA22:6	Ester	Triacylglycerol	-0.236174	0.083115	0.190128	No	-0.44068	0.0476224	0.784127	No	0.204506	0.617356	0.686036	No
TAG57:9-FA22:6	Ester	Triacylglycerol	-0.100403	0.482416	0.623121	No	-0.414298	0.135315	0.827537	No	0.313895	0.19053	0.27362	No
TAG58:10-FA18:2	Ester	Triacylglycerol	-0.978932	0.0358419	0.119784	No	-0.184273	0.651177	0.993901	No	-0.79466	0.00423573	0.0125674	No
TAG58:10-FA20:4	Ester	Triacylglycerol	-1.30103	0.00523934	0.0440203	Down	-0.0337773	0.821365	0.9954	No	-1.26725	7.54816e-05	0.000685434	Down
TAG58:10-FA20:5	Ester	Triacylglycerol	-1.29726	0.0129793	0.0670596	Down	-0.0426886	0.955002	0.99831	No	-1.25457	0.00101364	0.00429843	Down
TAG58:10-FA22:5	Ester	Triacylglycerol	-0.222607	0.167341	0.297312	No	0.311865	0.692499	0.9954	No	-0.534472	0.101054	0.166387	No
TAG58:10-FA22:6	Ester	Triacylglycerol	-0.559983	0.261411	0.408002	No	-0.0242642	0.865552	0.9954	No	-0.535719	0.0643831	0.115761	No
TAG58:2-FA18:1	Ester	Triacylglycerol	0.54116	0.431968	0.579611	No	-0.613202	0.03	0.749167	No	1.15436	0.000850734	0.00369473	Up
TAG58:3-FA18:1	Ester	Triacylglycerol	0.664963	0.11983	0.236763	No	-0.456527	0.208741	0.906562	No	1.12149	0.000274645	0.00162438	Up
TAG58:5-FA18:1	Ester	Triacylglycerol	0.504283	0.0170676	0.0774936	No	0.118354	0.135315	0.827537	No	0.385929	0.0110046	0.0277118	No
TAG58:6-FA16:0	Ester	Triacylglycerol	0.958595	0.00523934	0.0440203	No	0.297798	0.305786	0.961194	No	0.660797	0.00120334	0.00487299	No
TAG58:6-FA18:0	Ester	Triacylglycerol	-0.0175514	0.710844	0.799811	No	0.131812	0.734719	0.9954	No	-0.149363	0.367089	0.455819	No
TAG58:6-FA18:1	Ester	Triacylglycerol	0.307866	0.0283401	0.102733	No	0.282132	0.208741	0.906562	No	0.0257338	0.704326	0.766573	No
TAG58:6-FA20:4	Ester	Triacylglycerol	0.0214986	0.650353	0.755384	No	-0.00820781	1	1	No	0.0297064	0.704326	0.766573	No
TAG58:6-FA22:4	Ester	Triacylglycerol	0.193156	0.22684	0.368768	No	0.378462	0.188246	0.890699	No	-0.185306	0.50918	0.591412	No
TAG58:6-FA22:5	Ester	Triacylglycerol	0.168675	0.431968	0.579611	No	0.246708	0.39464	0.993901	No	-0.0780337	0.589414	0.663183	No
TAG58:7-FA16:0	Ester	Triacylglycerol	0.854755	0.00178614	0.0286739	No	0.535492	0.03	0.749167	No	0.319263	0.129748	0.203922	No
TAG58:7-FA18:0	Ester	Triacylglycerol	0.0144818	0.967135	0.975819	No	0.262924	0.461317	0.993901	No	-0.248442	0.306092	0.39199	No
TAG58:7-FA18:1	Ester	Triacylglycerol	0.0407858	0.836945	0.889378	No	0.292252	0.230718	0.917766	No	-0.251466	0.20479	0.285436	No
TAG58:7-FA18:2	Ester	Triacylglycerol	-0.0115928	0.967135	0.975819	No	0.160218	0.496774	0.993901	No	-0.171811	0.235523	0.318879	No
TAG58:7-FA20:4	Ester	Triacylglycerol	-0.0496689	0.901802	0.937249	No	0.39407	0.151572	0.841131	No	-0.443739	0.0391957	0.0784786	No
TAG58:7-FA22:4	Ester	Triacylglycerol	-0.261941	0.901802	0.937249	No	0.108816	0.692499	0.9954	No	-0.370758	0.20479	0.285436	No
TAG58:7-FA22:5	Ester	Triacylglycerol	0.122412	0.650353	0.755384	No	0.410877	0.279225	0.926284	No	-0.288465	0.306092	0.39199	No
TAG58:7-FA22:6	Ester	Triacylglycerol	-0.223291	0.650353	0.755384	No	-0.109873	0.910143	0.9954	No	-0.113418	0.764551	0.816308	No
TAG58:8-FA18:1	Ester	Triacylglycerol	-0.347636	0.261411	0.408002	No	0.0585766	0.865552	0.9954	No	-0.406213	0.235523	0.318879	No
TAG58:8-FA18:2	Ester	Triacylglycerol	-0.247741	0.591808	0.714141	No	0.246283	0.427261	0.993901	No	-0.494024	0.0480743	0.0919549	No
TAG58:8-FA20:3	Ester	Triacylglycerol	-0.28959	0.34024	0.493348	No	0.275358	0.571611	0.993901	No	-0.564948	0.0254431	0.054721	No
TAG58:8-FA20:4	Ester	Triacylglycerol	-0.620975	0.0556482	0.14845	No	0.396645	0.254211	0.917814	No	-1.01762	0.000711576	0.00328055	Down
TAG58:8-FA22:5	Ester	Triacylglycerol	-0.163538	0.710844	0.799811	No	0.395561	0.188246	0.890699	No	-0.559099	0.0530897	0.0986108	No
TAG58:8-FA22:6	Ester	Triacylglycerol	-0.463807	0.22684	0.368768	No	-0.199687	0.821365	0.9954	No	-0.26412	0.535297	0.615386	No
TAG58:9-FA18:1	Ester	Triacylglycerol	-0.467934	0.299119	0.449679	No	-0.0277968	0.910143	0.9954	No	-0.440138	0.129748	0.203922	No
TAG58:9-FA18:2	Ester	Triacylglycerol	-0.838996	0.167341	0.297312	No	-0.150578	0.865552	0.9954	No	-0.688418	0.0317074	0.0658313	No
TAG58:9-FA20:4	Ester	Triacylglycerol	-1.1369	0.00373105	0.0376878	Down	0.103949	1	1	No	-1.24085	0.000147307	0.00102658	Down
TAG58:9-FA22:5	Ester	Triacylglycerol	-0.389881	0.482416	0.623121	No	0.299035	0.571611	0.993901	No	-0.688916	0.0254431	0.054721	No
TAG58:9-FA22:6	Ester	Triacylglycerol	-0.608375	0.195562	0.330471	No	-0.0854516	0.610845	0.993901	No	-0.522923	0.252017	0.338155	No
TAG60:10-FA22:5	Ester	Triacylglycerol	-0.0481989	0.77324	0.843619	No	0.253438	0.734719	0.9954	No	-0.301637	0.269274	0.355997	No
TAG60:10-FA22:6	Ester	Triacylglycerol	-0.493386	0.195562	0.330471	No	-0.190893	0.734719	0.9954	No	-0.302494	0.345991	0.435029	No
TAG60:11-FA22:5	Ester	Triacylglycerol	-0.146614	0.34024	0.493348	No	0.271608	0.777714	0.9954	No	-0.418222	0.235523	0.318879	No
TAG60:11-FA22:6	Ester	Triacylglycerol	-0.400144	0.299119	0.449679	No	-0.0537935	1	1	No	-0.346351	0.483727	0.570696	No
TAG60:12-FA22:6	Ester	Triacylglycerol	-0.543268	0.299119	0.449679	No	-0.106374	0.865552	0.9954	No	-0.436894	0.219783	0.301657	No
PE(O-16:0/18:1)	Ether	Phosphatidylethanolamine	1.05619	0.22684	0.368768	No	0.940085	0.151572	0.841131	No	0.116108	0.888881	0.914307	No
PE(O-16:0/18:2)	Ether	Phosphatidylethanolamine	-0.0224566	0.967135	0.975819	No	0.359399	0.910143	0.9954	No	-0.381856	0.984076	0.991799	No
PE(O-16:0/20:3)	Ether	Phosphatidylethanolamine	0.179476	0.0683496	0.167886	No	-0.18516	0.910143	0.9954	No	0.364636	0.119574	0.190936	No
PE(O-16:0/20:4)	Ether	Phosphatidylethanolamine	-1.51062	0.000754148	0.0188327	Down	0.174392	0.610845	0.993901	No	-1.68501	9.48693e-05	0.000728953	Down
PE(O-16:0/22:4)	Ether	Phosphatidylethanolamine	-1.95414	0.0556482	0.14845	No	-1.05937	0.305786	0.961194	No	-0.894773	0.0775133	0.133751	No
PE(O-16:0/22:5)	Ether	Phosphatidylethanolamine	-0.558014	0.0221084	0.0903431	No	0.389754	0.734719	0.9954	No	-0.947767	0.000711576	0.00328055	No
PE(O-16:0/22:6)	Ether	Phosphatidylethanolamine	-2.62086	0.0129793	0.0670596	Down	-0.303087	0.571611	0.993901	No	-2.31777	0.00197403	0.00695942	Down
PE(O-18:0/16:0)	Ether	Phosphatidylethanolamine	1.13241	0.00976423	0.0655078	Up	-0.045441	0.955002	0.99831	No	1.17785	0.0141398	0.03354	Up
PE(O-18:0/18:1)	Ether	Phosphatidylethanolamine	0.153309	0.836945	0.889378	No	-0.177134	0.777714	0.9954	No	0.330442	0.920506	0.939313	No
PE(O-18:0/18:2)	Ether	Phosphatidylethanolamine	-0.340274	0.650353	0.755384	No	-0.152182	0.865552	0.9954	No	-0.188092	0.434894	0.523386	No
PE(O-18:0/20:3)	Ether	Phosphatidylethanolamine	0.610265	0.167341	0.297312	No	0.853165	0.151572	0.841131	No	-0.2429	0.826188	0.86466	No
PE(O-18:0/20:4)	Ether	Phosphatidylethanolamine	-1.65195	0.000754148	0.0188327	Down	-0.673358	0.0633475	0.784127	No	-0.978592	1.68083e-05	0.000285107	No
PE(O-18:0/22:4)	Ether	Phosphatidylethanolamine	-0.0686062	0.384457	0.543438	No	1.45945	0.120365	0.827537	No	-1.52805	0.0585179	0.106926	No
PE(O-18:0/22:5)	Ether	Phosphatidylethanolamine	-1.58036	0.0283401	0.102733	No	0.100336	0.734719	0.9954	No	-1.68069	0.00022422	0.00141953	Down
PE(O-18:0/22:6)	Ether	Phosphatidylethanolamine	-2.81862	0.0129793	0.0670596	Down	0.382304	0.865552	0.9954	No	-3.20092	0.000850734	0.00369473	Down
FFA(12:0)	Free Fatty Acids	Free Fatty Acids	0.550337	0.195562	0.330471	No	-0.358278	0.305786	0.961194	No	0.908616	0.0027028	0.00890042	No
FFA(14:0)	Free Fatty Acids	Free Fatty Acids	0.394929	0.299119	0.449679	No	-0.428507	0.254211	0.917814	No	0.823435	0.000711576	0.00328055	No
FFA(14:1)	Free Fatty Acids	Free Fatty Acids	1.6203	0.0129793	0.0670596	Up	-0.50362	0.461317	0.993901	No	2.12392	1.70067e-07	1.69878e-05	Up
FFA(15:0)	Free Fatty Acids	Free Fatty Acids	0.509459	0.142216	0.270301	No	-0.472502	0.208741	0.906562	No	0.981961	0.000182142	0.00119522	No
FFA(16:0)	Free Fatty Acids	Free Fatty Acids	0.193283	0.901802	0.937249	No	-0.250791	0.33388	0.963987	No	0.444075	0.110017	0.177568	No
FFA(16:1)	Free Fatty Acids	Free Fatty Acids	0.965234	0.083115	0.190128	No	-0.413786	0.427261	0.993901	No	1.37902	5.97645e-05	0.000584003	Up
FFA(17:0)	Free Fatty Acids	Free Fatty Acids	-0.0532824	0.77324	0.843619	No	-0.52206	0.0941988	0.822182	No	0.468778	0.0202466	0.0452778	No
FFA(18:0)	Free Fatty Acids	Free Fatty Acids	0.0838325	0.650353	0.755384	No	-0.360043	0.135315	0.827537	No	0.443876	0.0775133	0.133751	No
FFA(18:1)	Free Fatty Acids	Free Fatty Acids	0.040885	0.77324	0.843619	No	-0.202146	0.53356	0.993901	No	0.243031	0.704326	0.766573	No
FFA(18:2)	Free Fatty Acids	Free Fatty Acids	0.0256113	0.650353	0.755384	No	-0.270501	0.230718	0.917766	No	0.296112	0.140557	0.21824	No
FFA(18:4)	Free Fatty Acids	Free Fatty Acids	-0.0267129	0.650353	0.755384	No	-0.473325	0.120365	0.827537	No	0.446612	0.101054	0.166387	No
FFA(20:0)	Free Fatty Acids	Free Fatty Acids	0.121179	0.901802	0.937249	No	-0.652795	0.0351657	0.752714	No	0.773974	0.00142389	0.00542405	No
FFA(20:1)	Free Fatty Acids	Free Fatty Acids	0.451634	0.431968	0.579611	No	-0.45905	0.0828611	0.784127	No	0.910684	0.000492161	0.0025283	No
FFA(20:2)	Free Fatty Acids	Free Fatty Acids	0.380667	0.836945	0.889378	No	-0.333212	0.120365	0.827537	No	0.713878	0.00365704	0.0111826	No
FFA(20:3)	Free Fatty Acids	Free Fatty Acids	-0.377073	0.261411	0.408002	No	-0.647073	0.0725935	0.784127	No	0.27	0.20479	0.285436	No
FFA(20:4)	Free Fatty Acids	Free Fatty Acids	-0.467978	0.100262	0.213086	No	-0.655233	0.0351657	0.752714	No	0.187255	0.287298	0.37432	No
FFA(20:5)	Free Fatty Acids	Free Fatty Acids	-0.301759	0.083115	0.190128	No	-0.432546	0.0828611	0.784127	No	0.130786	1	1	No
FFA(22:0)	Free Fatty Acids	Free Fatty Acids	-0.0341488	0.482416	0.623121	No	-0.599766	0.0476224	0.784127	No	0.565617	0.0434508	0.0852887	No
FFA(22:1)	Free Fatty Acids	Free Fatty Acids	0.0386204	0.11983	0.236763	No	-0.544967	0.0476224	0.784127	No	0.583587	0.287298	0.37432	No
FFA(22:2)	Free Fatty Acids	Free Fatty Acids	0.57801	0.22684	0.368768	No	-0.543168	0.279225	0.926284	No	1.12118	0.00022422	0.00141953	Up
FFA(22:4)	Free Fatty Acids	Free Fatty Acids	-0.217832	0.535842	0.667205	No	-0.805247	0.0125388	0.71624	No	0.587415	0.00647598	0.0179136	No
FFA(22:5)	Free Fatty Acids	Free Fatty Acids	-0.286398	0.591808	0.714141	No	-0.748286	0.0254728	0.749167	No	0.461888	0.0180031	0.0407676	No
FFA(22:6)	Free Fatty Acids	Free Fatty Acids	-0.22717	0.650353	0.755384	No	-0.806797	0.03	0.749167	No	0.579627	0.0180031	0.0407676	No
FFA(24:0)	Free Fatty Acids	Free Fatty Acids	-0.97686	0.0283401	0.102733	No	-0.579601	0.0725935	0.784127	No	-0.397259	0.0707068	0.124151	No
FFA(24:1)	Free Fatty Acids	Free Fatty Acids	-0.0358339	0.0449313	0.133753	No	-0.521888	0.0410155	0.784127	No	0.486054	0.920506	0.939313	No
HCER(14:0)	HCER	Hexosylceramides	0.588476	0.0221084	0.0903431	No	0.127442	0.53356	0.993901	No	0.461034	0.00848364	0.0222356	No
HCER(16:0)	HCER	Hexosylceramides	0.454721	0.482416	0.623121	No	0.00722564	0.692499	0.9954	No	0.447495	0.0141398	0.03354	No
HCER(18:0)	HCER	Hexosylceramides	0.0458356	0.77324	0.843619	No	-0.04463	0.910143	0.9954	No	0.0904656	0.434894	0.523386	No
HCER(18:1)	HCER	Hexosylceramides	0.678896	0.11983	0.236763	No	0.293826	0.496774	0.993901	No	0.38507	0.00365704	0.0111826	No
HCER(20:0)	HCER	Hexosylceramides	-0.0425318	0.535842	0.667205	No	-0.4355	0.106683	0.827537	No	0.392968	0.0480743	0.0919549	No
HCER(20:1)	HCER	Hexosylceramides	0.693629	0.00976423	0.0655078	No	0.00247019	0.865552	0.9954	No	0.691159	0.000492161	0.0025283	No
HCER(22:0)	HCER	Hexosylceramides	-0.526053	0.0358419	0.119784	No	-0.624195	0.055041	0.784127	No	0.0981418	0.50918	0.591412	No
HCER(22:1)	HCER	Hexosylceramides	0.846745	0.00523934	0.0440203	No	-0.0650191	0.777714	0.9954	No	0.911764	5.27209e-06	0.000131656	No
HCER(24:0)	HCER	Hexosylceramides	-0.333403	0.11983	0.236763	No	-0.642441	0.00691396	0.565059	No	0.309037	0.0775133	0.133751	No
HCER(24:1)	HCER	Hexosylceramides	0.684731	0.167341	0.297312	No	-0.286966	0.254211	0.917814	No	0.971697	0.00022422	0.00141953	No
HCER(26:0)	HCER	Hexosylceramides	0.349826	0.167341	0.297312	No	-0.175396	0.254211	0.917814	No	0.525223	0.00848364	0.0222356	No
HCER(26:1)	HCER	Hexosylceramides	0.806309	0.00261967	0.0327095	No	0.123589	0.777714	0.9954	No	0.68272	0.000850734	0.00369473	No
LCER(14:0)	LCER	Lactosylceramide	0.368347	0.261411	0.408002	No	0.102864	0.651177	0.993901	No	0.265483	0.20479	0.285436	No
LCER(16:0)	LCER	Lactosylceramide	-0.155055	0.710844	0.799811	No	-0.0718176	0.734719	0.9954	No	-0.0832371	0.857425	0.887025	No
LCER(18:0)	LCER	Lactosylceramide	-0.136652	0.591808	0.714141	No	-0.636007	0.0103466	0.715508	No	0.499355	7.54816e-05	0.000685434	No
LCER(18:1)	LCER	Lactosylceramide	-0.0412286	0.836945	0.889378	No	-0.45744	0.230718	0.917766	No	0.416211	0.0643831	0.115761	No
LCER(20:0)	LCER	Lactosylceramide	0.266217	0.100262	0.213086	No	-0.242484	0.305786	0.961194	No	0.508701	0.00563623	0.0160347	No
LCER(20:1)	LCER	Lactosylceramide	0.296681	0.195562	0.330471	No	-0.060249	0.610845	0.993901	No	0.35693	0.00647598	0.0179136	No
LCER(22:0)	LCER	Lactosylceramide	-0.17762	0.482416	0.623121	No	-0.474973	0.055041	0.784127	No	0.297354	0.0707068	0.124151	No
LCER(22:1)	LCER	Lactosylceramide	0.320562	0.167341	0.297312	No	-0.49677	0.0725935	0.784127	No	0.817332	0.000182142	0.00119522	No
LCER(24:0)	LCER	Lactosylceramide	-0.381229	0.167341	0.297312	No	-0.834341	0.00559441	0.565059	No	0.453112	0.0159726	0.036631	No
LCER(24:1)	LCER	Lactosylceramide	0.218339	0.836945	0.889378	No	-0.431817	0.151572	0.841131	No	0.650156	0.00489277	0.014189	No
LCER(26:0)	LCER	Lactosylceramide	0.535708	0.0449313	0.133753	No	0.0536067	0.910143	0.9954	No	0.482101	0.0352886	0.0724303	No
LCER(26:1)	LCER	Lactosylceramide	0.406757	0.11983	0.236763	No	0.110507	0.692499	0.9954	No	0.29625	0.219783	0.301657	No
PE(P-16:0/16:0)	Plasmalogen	Phosphatidylethanolamine	0.972221	0.0129793	0.0670596	No	0.298985	0.571611	0.993901	No	0.673236	0.0317074	0.0658313	No
PE(P-16:0/16:1)	Plasmalogen	Phosphatidylethanolamine	0.962176	0.0129793	0.0670596	No	0.606764	0.230718	0.917766	No	0.355412	0.0848242	0.14361	No
PE(P-16:0/18:1)	Plasmalogen	Phosphatidylethanolamine	0.334734	0.431968	0.579611	No	0.195714	0.53356	0.993901	No	0.13902	0.434894	0.523386	No
PE(P-16:0/18:2)	Plasmalogen	Phosphatidylethanolamine	0.35791	0.482416	0.623121	No	0.0452753	0.865552	0.9954	No	0.312634	0.176993	0.25957	No
PE(P-16:0/18:3)	Plasmalogen	Phosphatidylethanolamine	1.03915	0.0129793	0.0670596	Up	0.683736	0.230718	0.917766	No	0.355412	0.0848242	0.14361	No
PE(P-16:0/20:2)	Plasmalogen	Phosphatidylethanolamine	1.05008	0.00261967	0.0327095	Up	0.694667	0.0725935	0.784127	No	0.355412	0.0848242	0.14361	No
PE(P-16:0/20:3)	Plasmalogen	Phosphatidylethanolamine	-0.550992	0.650353	0.755384	No	-0.258708	1	1	No	-0.292284	0.325656	0.414095	No
PE(P-16:0/20:4)	Plasmalogen	Phosphatidylethanolamine	-0.705398	0.00976423	0.0655078	No	-0.0459496	0.461317	0.993901	No	-0.659448	9.59464e-06	0.000191679	No
PE(P-16:0/20:5)	Plasmalogen	Phosphatidylethanolamine	-1.30386	0.650353	0.755384	No	0.797722	0.188246	0.890699	No	-2.10159	0.0643831	0.115761	No
PE(P-16:0/22:4)	Plasmalogen	Phosphatidylethanolamine	-0.892889	0.650353	0.755384	No	-0.421081	0.910143	0.9954	No	-0.471807	0.19053	0.27362	No
PE(P-16:0/22:5)	Plasmalogen	Phosphatidylethanolamine	-0.60685	0.00718425	0.053822	No	-0.192536	0.254211	0.917814	No	-0.414314	0.00142389	0.00542405	No
PE(P-16:0/22:6)	Plasmalogen	Phosphatidylethanolamine	-0.699485	0.00976423	0.0655078	No	-0.0253964	1	1	No	-0.674089	0.000492161	0.0025283	No
PE(P-16:1/18:1)	Plasmalogen	Phosphatidylethanolamine	0.173002	0.0556482	0.14845	No	-0.136712	0.865552	0.9954	No	0.309714	0.0707068	0.124151	No
PE(P-18:0/16:0)	Plasmalogen	Phosphatidylethanolamine	0.131679	0.77324	0.843619	No	0.473756	0.610845	0.993901	No	-0.342077	0.764551	0.816308	No
PE(P-18:0/16:1)	Plasmalogen	Phosphatidylethanolamine	1.55071	0.00261967	0.0327095	Up	0.659197	0.208741	0.906562	No	0.891512	0.00967376	0.0249189	No
PE(P-18:0/18:1)	Plasmalogen	Phosphatidylethanolamine	-0.550366	0.836945	0.889378	No	-0.709113	0.734719	0.9954	No	0.158747	0.434894	0.523386	No
PE(P-18:0/18:2)	Plasmalogen	Phosphatidylethanolamine	-0.154078	0.482416	0.623121	No	-0.416296	0.279225	0.926284	No	0.262218	0.388946	0.475731	No
PE(P-18:0/18:3)	Plasmalogen	Phosphatidylethanolamine	1.92833	7.9384e-05	0.00951549	Up	0.92182	0.0725935	0.784127	No	1.00651	0.00365704	0.0111826	Up
PE(P-18:0/20:2)	Plasmalogen	Phosphatidylethanolamine	1.09327	0.00261967	0.0327095	Up	0.557381	0.151572	0.841131	No	0.535886	0.0530897	0.0986108	No
PE(P-18:0/20:3)	Plasmalogen	Phosphatidylethanolamine	-1.09825	0.0283401	0.102733	No	-0.998249	0.0254728	0.749167	No	-0.0999984	0.589414	0.663183	No
PE(P-18:0/20:4)	Plasmalogen	Phosphatidylethanolamine	-1.35047	0.00261967	0.0327095	Down	-0.56323	0.0828611	0.784127	No	-0.787242	1.96995e-06	7.08393e-05	No
PE(P-18:0/20:5)	Plasmalogen	Phosphatidylethanolamine	-4.20626	0.00523934	0.0440203	Down	-2.32065	0.135315	0.827537	No	-1.88561	0.00563623	0.0160347	Down
PE(P-18:0/22:4)	Plasmalogen	Phosphatidylethanolamine	-1.27215	0.00119076	0.0232716	Down	-0.381992	0.230718	0.917766	No	-0.890157	0.0159726	0.036631	No
PE(P-18:0/22:5)	Plasmalogen	Phosphatidylethanolamine	-1.51193	0.00373105	0.0376878	Down	-0.96832	0.135315	0.827537	No	-0.543613	0.000118494	0.000866069	No
PE(P-18:0/22:6)	Plasmalogen	Phosphatidylethanolamine	-1.94252	0.000158768	0.00951549	Down	-0.866002	0.254211	0.917814	No	-1.07652	2.85146e-05	0.000382607	Down
PE(P-18:1/16:0)	Plasmalogen	Phosphatidylethanolamine	0.128263	0.967135	0.975819	No	0.22052	0.910143	0.9954	No	-0.0922573	0.589414	0.663183	No
PE(P-18:1/18:1)	Plasmalogen	Phosphatidylethanolamine	0.224369	0.34024	0.493348	No	-0.0688278	0.821365	0.9954	No	0.293197	0.110017	0.177568	No
PE(P-18:1/18:2)	Plasmalogen	Phosphatidylethanolamine	0.127002	0.77324	0.843619	No	-0.259296	0.610845	0.993901	No	0.386298	0.0848242	0.14361	No
PE(P-18:1/20:3)	Plasmalogen	Phosphatidylethanolamine	-0.581733	0.431968	0.579611	No	-0.192525	0.651177	0.993901	No	-0.389208	0.984076	0.991799	No
PE(P-18:1/20:4)	Plasmalogen	Phosphatidylethanolamine	-1.01005	0.00373105	0.0376878	Down	-0.482722	0.00449073	0.565059	No	-0.527324	5.97645e-05	0.000584003	No
PE(P-18:1/20:5)	Plasmalogen	Phosphatidylethanolamine	-1.93591	0.591808	0.714141	No	-0.162249	0.692499	0.9954	No	-1.77366	0.367089	0.455819	No
PE(P-18:1/22:4)	Plasmalogen	Phosphatidylethanolamine	-0.0272422	0.836945	0.889378	No	-0.566968	0.106683	0.827537	No	0.539725	0.411551	0.499304	No
PE(P-18:1/22:5)	Plasmalogen	Phosphatidylethanolamine	-2.36487	0.00178614	0.0286739	Down	-1.71527	0.0410155	0.784127	No	-0.649604	0.0124884	0.030759	No
PE(P-18:1/22:6)	Plasmalogen	Phosphatidylethanolamine	-1.64737	3.9692e-05	0.00951549	Down	-0.479138	0.363506	0.963987	No	-1.16824	2.85146e-05	0.000382607	Down
PE(P-18:2/18:2)	Plasmalogen	Phosphatidylethanolamine	0.771216	0.22684	0.368768	No	0.48994	0.496774	0.993901	No	0.281276	0.458957	0.547218	No
PE(P-18:2/20:4)	Plasmalogen	Phosphatidylethanolamine	-1.18058	0.195562	0.330471	No	0.490081	0.496774	0.993901	No	-1.67066	0.0352886	0.0724303	Down
SM(14:0)	Sphingomyelin	Sphingomyelin	0.0300312	0.650353	0.755384	No	-0.0631242	0.734719	0.9954	No	0.0931555	0.535297	0.615386	No
SM(16:0)	Sphingomyelin	Sphingomyelin	0.0302024	0.967135	0.975819	No	-0.0972603	0.651177	0.993901	No	0.127463	0.219783	0.301657	No
SM(18:0)	Sphingomyelin	Sphingomyelin	-0.311023	0.22684	0.368768	No	0.20131	0.0725935	0.784127	No	-0.512333	9.48693e-05	0.000728953	No
SM(18:1)	Sphingomyelin	Sphingomyelin	-0.502922	0.0358419	0.119784	No	0.207511	0.151572	0.841131	No	-0.710432	5.97645e-05	0.000584003	No
SM(20:0)	Sphingomyelin	Sphingomyelin	-0.755154	0.00119076	0.0232716	No	-0.0231461	0.821365	0.9954	No	-0.732008	1.37471e-06	5.88507e-05	No
SM(20:1)	Sphingomyelin	Sphingomyelin	-0.645009	0.00373105	0.0376878	No	0.0856101	0.363506	0.963987	No	-0.730619	2.19954e-05	0.00033515	No
SM(22:0)	Sphingomyelin	Sphingomyelin	-0.892536	0.000476304	0.0188327	No	-0.139024	0.651177	0.993901	No	-0.753512	9.9206e-08	1.69878e-05	No
SM(22:1)	Sphingomyelin	Sphingomyelin	-0.659313	0.000754148	0.0188327	No	-0.00874403	0.651177	0.993901	No	-0.650569	2.7636e-06	8.28157e-05	No
SM(24:0)	Sphingomyelin	Sphingomyelin	-0.618864	0.000476304	0.0188327	No	-0.08749	0.734719	0.9954	No	-0.531374	2.7636e-06	8.28157e-05	No
SM(24:1)	Sphingomyelin	Sphingomyelin	0.0528481	0.967135	0.975819	No	0.11913	0.496774	0.993901	No	-0.0662818	0.704326	0.766573	No
SM(26:0)	Sphingomyelin	Sphingomyelin	-0.126146	0.836945	0.889378	No	-0.024006	0.734719	0.9954	No	-0.10214	0.152023	0.233223	No
SM(26:1)	Sphingomyelin	Sphingomyelin	0.137367	0.710844	0.799811	No	0.113827	0.610845	0.993901	No	0.0235406	0.73424	0.791465	No

## Sheet: Table S3
Table S3: Mann–Whitney U test (two-tailed) results for identification of differentially abundant metabolites in bile metabolomic data. Every possible pair of phenotype groups, i.e., PSC vs. NC, PSC vs. DC, and DC vs. NC, were compared. Two different criteria were used: i) up- and down-regulated metabolites (FC > 2 and FDR < 0.1); and ii) very significantly up- and down-regulated metabolites (FC >…
Biochemical	Superpathway	Subpathway	PSC vs. NC				PSC vs. DC				DC vs. NC
			Log2 (FC)	Raw p-value	FDR	Difference in abundance	Log2 (FC)	Raw p-value	FDR	Difference in abundance	Log2 (FC)	Raw p-value	FDR	Difference in abundance
alanine	Amino Acid	Alanine and Aspartate Metabolism	2.7411	7.9384e-05	0.000771478	Up	1.41225	0.0035786	0.0251962	Up	1.32885	0.000592869	0.00205568	Up
asparagine	Amino Acid	Alanine and Aspartate Metabolism	0.446477	0.34024	0.416251	No	-0.329748	0.692499	0.811247	No	0.776225	0.0027028	0.00767461	No
aspartate	Amino Acid	Alanine and Aspartate Metabolism	2.23422	0.0221084	0.0426112	Up	2.52814	0.0084889	0.0450565	Up	-0.293919	0.434894	0.545594	No
N-acetylalanine	Amino Acid	Alanine and Aspartate Metabolism	3.73888	0.00119076	0.0039125	Up - Very significant	0.953669	0.169206	0.340386	No	2.78521	5.66891e-08	1.62981e-06	Up
N-acetylasparagine	Amino Acid	Alanine and Aspartate Metabolism	-1.91446	0.00373105	0.00997838	Down	-1.04463	0.03	0.10402	No	-0.869836	0.00563623	0.0144572	No
N-acetylaspartate (NAA)	Amino Acid	Alanine and Aspartate Metabolism	0.902823	0.00373105	0.00997838	No	0.10084	0.910143	0.960243	No	0.801982	0.0284326	0.0551081	No
creatine	Amino Acid	Creatine Metabolism	-0.616531	0.142216	0.203166	No	-0.458232	0.254211	0.450914	No	-0.158299	0.164162	0.248402	No
creatinine	Amino Acid	Creatine Metabolism	-1.43734	0.000158768	0.00116542	Down	-1.0655	0.00282457	0.0221472	Down	-0.371842	0.0352886	0.0663464	No
guanidinoacetate	Amino Acid	Creatine Metabolism	-1.81217	0.000754148	0.00285913	Down	-0.803682	0.0941988	0.224904	No	-1.00849	0.00647598	0.0159587	Down
N-methylhydantoin	Amino Acid	Creatine Metabolism	4.47566	0.0129793	0.0270565	Up	-0.467608	0.910143	0.960243	No	4.94327	6.37753e-07	8.30282e-06	Up - Very significant
2-pyrrolidinone	Amino Acid	Glutamate Metabolism	1.06393	0.00718425	0.0172123	Up	-0.517088	0.363506	0.545258	No	1.58101	3.85486e-06	3.28377e-05	Up
beta-citrylglutamate	Amino Acid	Glutamate Metabolism	4.57331	0.000754148	0.00285913	Up - Very significant	1.9756	0.0725935	0.186901	No	2.59771	0.00022422	0.000845418	Up
glutamate	Amino Acid	Glutamate Metabolism	1.0239	0.083115	0.127727	No	1.44094	0.0254728	0.0960449	Up	-0.41704	0.306092	0.410902	No
glutamine	Amino Acid	Glutamate Metabolism	3.67584	0.000158768	0.00116542	Up - Very significant	3.16299	0.00282457	0.0221472	Up	0.512848	0.252017	0.353439	No
N-acetylglutamate	Amino Acid	Glutamate Metabolism	-0.0400846	0.710844	0.767578	No	-0.0016907	0.427261	0.605359	No	-0.0383939	0.888881	0.922298	No
N-acetylglutamine	Amino Acid	Glutamate Metabolism	-1.16261	0.0283401	0.0521457	Down	0.0821158	1	1	No	-1.24473	0.00197403	0.00594795	Down
pyroglutamine*	Amino Acid	Glutamate Metabolism	0.347925	0.710844	0.767578	No	0.184081	1	1	No	0.163843	0.73424	0.796581	No
S-1-pyrroline-5-carboxylate	Amino Acid	Glutamate Metabolism	-0.274538	0.535842	0.615193	No	-0.768701	0.305786	0.494127	No	0.494163	0.119574	0.190545	No
2-hydroxybutyrate/2-hydroxyisobutyrate	Amino Acid	Glutathione Metabolism	-0.0387132	0.967135	0.971358	No	-0.549943	0.0725935	0.186901	No	0.51123	0.0707068	0.121969	No
5-oxoproline	Amino Acid	Glutathione Metabolism	4.81903	0.000158768	0.00116542	Up - Very significant	1.49252	0.0828611	0.207153	No	3.32651	5.66891e-08	1.62981e-06	Up - Very significant
cys-gly, oxidized	Amino Acid	Glutathione Metabolism	-0.219637	0.836945	0.864509	No	1.36893	0.254211	0.450914	No	-1.58857	0.0254431	0.0507392	Down
cysteine-glutathione disulfide	Amino Acid	Glutathione Metabolism	0.501758	0.167341	0.231859	No	0.147966	0.651177	0.784139	No	0.353792	0.483727	0.596021	No
cysteinylglycine	Amino Acid	Glutathione Metabolism	-1.51703	0.167341	0.231859	No	-0.517556	0.955002	0.983509	No	-0.999473	0.0254431	0.0507392	No
2-methylserine	Amino Acid	Glycine, Serine and Threonine Metabolism	1.29777	0.0221084	0.0426112	Up	-0.543671	0.279225	0.476894	No	1.84144	2.7636e-06	2.64845e-05	Up
betaine	Amino Acid	Glycine, Serine and Threonine Metabolism	-0.534132	0.299119	0.375258	No	0.394892	0.496774	0.657916	No	-0.929024	0.0317074	0.0601047	No
dimethylglycine	Amino Acid	Glycine, Serine and Threonine Metabolism	-1.34426	0.00178614	0.00524441	Down	-0.940669	0.0410155	0.126909	No	-0.403596	0.826188	0.867686	No
glycine	Amino Acid	Glycine, Serine and Threonine Metabolism	-1.48571	0.000158768	0.00116542	Down	-0.227056	0.305786	0.494127	No	-1.25865	5.66891e-08	1.62981e-06	Down
N-acetylglycine	Amino Acid	Glycine, Serine and Threonine Metabolism	-0.0188349	0.901802	0.919119	No	0.819729	0.0633475	0.168764	No	-0.838564	0.0180031	0.0379881	No
N-acetylserine	Amino Acid	Glycine, Serine and Threonine Metabolism	-0.138771	0.650353	0.710038	No	-0.0811275	1	1	No	-0.0576431	0.483727	0.596021	No
N-acetylthreonine	Amino Acid	Glycine, Serine and Threonine Metabolism	3.47617	0.00976423	0.0217333	Up	0.95657	0.188246	0.36282	No	2.5196	1.68083e-05	9.50635e-05	Up
sarcosine	Amino Acid	Glycine, Serine and Threonine Metabolism	-2.92979	0.00119076	0.0039125	Down	-1.22412	0.208741	0.388225	No	-1.70567	0.152023	0.234666	No
serine	Amino Acid	Glycine, Serine and Threonine Metabolism	1.22311	0.000476304	0.00210673	Up	0.783386	0.0254728	0.0960449	No	0.439728	0.0775133	0.132715	No
threonine	Amino Acid	Glycine, Serine and Threonine Metabolism	1.14493	0.00718425	0.0172123	Up	0.892456	0.0254728	0.0960449	No	0.252472	0.325656	0.432953	No
1-methylguanidine	Amino Acid	Guanidino and Acetamido Metabolism	-1.38726	0.0283401	0.0521457	Down	-1.13792	0.0828611	0.207153	No	-0.24934	0.219783	0.318593	No
4-guanidinobutanoate	Amino Acid	Guanidino and Acetamido Metabolism	0.231852	0.901802	0.919119	No	0.63327	0.571611	0.726357	No	-0.401418	0.325656	0.432953	No
guanidinosuccinate	Amino Acid	Guanidino and Acetamido Metabolism	-4.59551	7.9384e-05	0.000771478	Down - Very significant	-1.70021	0.055041	0.155014	No	-2.8953	1.68083e-05	9.50635e-05	Down
1-methylhistidine	Amino Acid	Histidine Metabolism	-1.71561	0.083115	0.127727	No	-1.49585	0.0410155	0.126909	No	-0.21976	0.888881	0.922298	No
1-methylimidazoleacetate	Amino Acid	Histidine Metabolism	0.017585	0.299119	0.375258	No	-1.37679	0.0180724	0.0779371	Down	1.39438	0.00742133	0.0179046	Up
3-methylhistidine	Amino Acid	Histidine Metabolism	-0.17735	0.901802	0.919119	No	0.0858436	0.955002	0.983509	No	-0.263194	0.795214	0.84156	No
4-imidazoleacetate	Amino Acid	Histidine Metabolism	-1.56871	0.0358419	0.0639041	Down	0.78533	0.363506	0.545258	No	-2.35404	9.59464e-06	6.49049e-05	Down
carnosine	Amino Acid	Histidine Metabolism	-0.39808	0.836945	0.864509	No	-2.59428	0.0180724	0.0779371	Down	2.1962	0.00647598	0.0159587	Up
cis-urocanate	Amino Acid	Histidine Metabolism	2.27882	0.00261967	0.00734786	Up	0.489062	0.571611	0.726357	No	1.78976	0.000274645	0.00100267	Up
formiminoglutamate	Amino Acid	Histidine Metabolism	-0.0252587	0.836945	0.864509	No	-1.66107	0.00691396	0.0407746	Down	1.63581	0.000406858	0.00146215	Up
histidine	Amino Acid	Histidine Metabolism	3.9884	7.9384e-05	0.000771478	Up - Very significant	1.69575	0.0351657	0.116655	No	2.29265	5.27209e-06	4.18131e-05	Up
hydantoin-5-propionic acid	Amino Acid	Histidine Metabolism	-2.74511	0.000754148	0.00285913	Down	-1.92628	0.00449073	0.0297942	Down	-0.818827	0.00197403	0.00594795	No
imidazole lactate	Amino Acid	Histidine Metabolism	-0.673456	0.0683496	0.109423	No	-1.04355	0.0215111	0.0857957	Down	0.370095	0.325656	0.432953	No
imidazole propionate	Amino Acid	Histidine Metabolism	-0.0276765	0.836945	0.864509	No	-1.72856	0.0215111	0.0857957	Down	1.70088	0.0124884	0.0283453	Up
N-acetyl-1-methylhistidine*	Amino Acid	Histidine Metabolism	-2.38338	0.000754148	0.00285913	Down	-1.93315	0.0084889	0.0450565	Down	-0.450237	0.617356	0.700618	No
N-acetyl-3-methylhistidine*	Amino Acid	Histidine Metabolism	-3.12713	0.000277844	0.00169657	Down	-1.09026	0.120365	0.268776	No	-2.03688	0.00167915	0.00510401	Down
N-acetylhistamine	Amino Acid	Histidine Metabolism	-0.0186237	0.836945	0.864509	No	-1.10495	0.821365	0.9141	No	1.08633	0.645846	0.717607	No
N-acetylhistidine	Amino Acid	Histidine Metabolism	-2.42108	0.000277844	0.00169657	Down	-0.461818	0.461317	0.629068	No	-1.95926	2.19954e-05	0.000116745	Down
trans-urocanate	Amino Acid	Histidine Metabolism	0.0526097	0.836945	0.864509	No	-1.01382	0.120365	0.268776	No	1.06643	0.000592869	0.00205568	Up
2-hydroxy-3-methylvalerate	Amino Acid	Leucine, Isoleucine and Valine Metabolism	5.29527	3.9692e-05	0.000608611	Up - Very significant	1.96227	0.0828611	0.207153	No	3.333	1.68083e-05	9.50635e-05	Up - Very significant
2-methylbutyrylcarnitine (C5)	Amino Acid	Leucine, Isoleucine and Valine Metabolism	-0.0472813	0.535842	0.615193	No	-0.528162	0.363506	0.545258	No	0.480881	0.50918	0.611016	No
3-hydroxy-2-ethylpropionate	Amino Acid	Leucine, Isoleucine and Valine Metabolism	-1.18843	0.00718425	0.0172123	Down	-0.839846	0.0351657	0.116655	No	-0.348583	0.674848	0.742655	No
3-hydroxyisobutyrate	Amino Acid	Leucine, Isoleucine and Valine Metabolism	-1.02749	0.00523934	0.0130984	Down	-0.758211	0.0254728	0.0960449	No	-0.269274	0.411551	0.526846	No
3-methyl-2-oxobutyrate	Amino Acid	Leucine, Isoleucine and Valine Metabolism	3.96678	0.00119076	0.0039125	Up - Very significant	1.08023	0.0633475	0.168764	No	2.88655	7.157e-06	5.25354e-05	Up
3-methyl-2-oxovalerate	Amino Acid	Leucine, Isoleucine and Valine Metabolism	3.33212	0.00178614	0.00524441	Up - Very significant	1.32398	0.0725935	0.186901	No	2.00814	0.000182142	0.000710046	Up
3-methylglutaconate	Amino Acid	Leucine, Isoleucine and Valine Metabolism	-3.11332	0.000277844	0.00169657	Down	-0.751579	0.230718	0.417835	No	-2.36174	0.000182142	0.000710046	Down
3-methylglutarylcarnitine (2)	Amino Acid	Leucine, Isoleucine and Valine Metabolism	-3.20144	0.000158768	0.00116542	Down	-0.536078	0.496774	0.657916	No	-2.66536	9.59464e-06	6.49049e-05	Down
4-methyl-2-oxopentanoate	Amino Acid	Leucine, Isoleucine and Valine Metabolism	3.62762	0.00178614	0.00524441	Up - Very significant	1.40338	0.0941988	0.224904	No	2.22424	7.54816e-05	0.000329635	Up
alpha-hydroxyisocaproate	Amino Acid	Leucine, Isoleucine and Valine Metabolism	5.70252	3.9692e-05	0.000608611	Up - Very significant	2.85118	0.0125388	0.0596672	Up	2.85134	2.19954e-05	0.000116745	Up
alpha-hydroxyisovalerate	Amino Acid	Leucine, Isoleucine and Valine Metabolism	4.17608	0.00119076	0.0039125	Up - Very significant	0.739924	0.230718	0.417835	No	3.43616	1.27692e-05	7.72874e-05	Up - Very significant
beta-hydroxyisovalerate	Amino Acid	Leucine, Isoleucine and Valine Metabolism	1.57964	0.00119076	0.0039125	Up	0.381924	0.53356	0.693327	No	1.19771	0.00647598	0.0159587	Up
ethylmalonate	Amino Acid	Leucine, Isoleucine and Valine Metabolism	-0.0460374	0.836945	0.864509	No	-0.898807	0.0725935	0.186901	No	0.85277	0.0284326	0.0551081	No
isobutyrylcarnitine (C4)	Amino Acid	Leucine, Isoleucine and Valine Metabolism	-2.93747	3.9692e-05	0.000608611	Down	-1.07122	0.0410155	0.126909	No	-1.86625	2.19954e-05	0.000116745	Down
isobutyrylglycine	Amino Acid	Leucine, Isoleucine and Valine Metabolism	-0.248528	0.967135	0.971358	No	1.72718	0.0254728	0.0960449	Up	-1.97571	0.000850734	0.00282215	Down
isoleucine	Amino Acid	Leucine, Isoleucine and Valine Metabolism	3.88312	7.9384e-05	0.000771478	Up - Very significant	3.05587	0.000550319	0.00926147	Up	0.827248	0.0585179	0.104605	No
isovalerate	Amino Acid	Leucine, Isoleucine and Valine Metabolism	0.932966	0.431968	0.512127	No	-0.903131	0.955002	0.983509	No	1.8361	0.0027028	0.00767461	Up
isovalerylcarnitine (C5)	Amino Acid	Leucine, Isoleucine and Valine Metabolism	-1.20021	0.142216	0.203166	No	-1.19375	0.03	0.10402	No	-0.00646295	0.984076	0.985505	No
isovalerylglycine	Amino Acid	Leucine, Isoleucine and Valine Metabolism	0.330254	0.591808	0.657564	No	1.9087	0.0410155	0.126909	No	-1.57845	0.022721	0.0466592	Down
leucine	Amino Acid	Leucine, Isoleucine and Valine Metabolism	3.84778	0.000476304	0.00210673	Up - Very significant	3.16997	0.000997264	0.0132329	Up	0.677816	0.119574	0.190545	No
methylsuccinate	Amino Acid	Leucine, Isoleucine and Valine Metabolism	-3.59973	3.9692e-05	0.000608611	Down - Very significant	-1.09798	0.0725935	0.186901	No	-2.50175	1.41723e-08	8.88989e-07	Down
N-acetylisoleucine	Amino Acid	Leucine, Isoleucine and Valine Metabolism	2.61475	0.00178614	0.00524441	Up	1.98491	0.03	0.10402	No	0.629837	0.306092	0.410902	No
N-acetylleucine	Amino Acid	Leucine, Isoleucine and Valine Metabolism	1.94914	0.00718425	0.0172123	Up	1.56801	0.0476224	0.139827	No	0.381128	0.56205	0.653987	No
N-acetylvaline	Amino Acid	Leucine, Isoleucine and Valine Metabolism	2.67412	0.00523934	0.0130984	Up	0.870971	0.279225	0.476894	No	1.80315	1.37471e-06	1.45931e-05	Up
tiglylcarnitine (C5:1-DC)	Amino Acid	Leucine, Isoleucine and Valine Metabolism	-0.839312	0.0221084	0.0426112	No	-1.12867	0.0035786	0.0251962	Down	0.289358	0.176993	0.263769	No
valine	Amino Acid	Leucine, Isoleucine and Valine Metabolism	3.67506	0.000476304	0.00210673	Up - Very significant	2.59869	0.000997264	0.0132329	Up	1.07636	0.0530897	0.095895	Up
5-(galactosylhydroxy)-L-lysine	Amino Acid	Lysine Metabolism	1.4236	0.0221084	0.0426112	Up	-1.24356	0.0941988	0.224904	No	2.66716	0.000406858	0.00146215	Up
5-aminovalerate	Amino Acid	Lysine Metabolism	2.00625	0.167341	0.231859	No	1.26359	0.427261	0.605359	No	0.742668	0.235523	0.338565	No
5-hydroxylysine	Amino Acid	Lysine Metabolism	3.58533	3.9692e-05	0.000608611	Up - Very significant	-0.33507	0.461317	0.629068	No	3.9204	1.27692e-05	7.72874e-05	Up - Very significant
6-oxopiperidine-2-carboxylate	Amino Acid	Lysine Metabolism	2.5009	0.0129793	0.0270565	Up	1.50853	0.208741	0.388225	No	0.992369	0.101054	0.167211	No
glutarylcarnitine (C5-DC)	Amino Acid	Lysine Metabolism	-1.2149	0.0129793	0.0270565	Down	-1.6716	0.0035786	0.0251962	Down	0.456706	0.920506	0.945163	No
lysine	Amino Acid	Lysine Metabolism	2.27646	0.000476304	0.00210673	Up	1.10584	0.03	0.10402	No	1.17063	0.00563623	0.0144572	Up
N-trimethyl 5-aminovalerate	Amino Acid	Lysine Metabolism	0.386776	0.34024	0.416251	No	-1.1156	0.03	0.10402	No	1.50238	5.97645e-05	0.000273096	Up
N2-acetyllysine	Amino Acid	Lysine Metabolism	-4.66275	3.9692e-05	0.000608611	Down - Very significant	-2.58014	0.0125388	0.0596672	Down	-2.08262	0.00563623	0.0144572	Down
N6-acetyllysine	Amino Acid	Lysine Metabolism	1.00191	0.0556482	0.0923011	Up	1.27168	0.0215111	0.0857957	Up	-0.269771	0.535297	0.634631	No
N6,N6,N6-trimethyllysine	Amino Acid	Lysine Metabolism	0.83196	0.0683496	0.109423	No	-0.791908	0.120365	0.268776	No	1.62387	0.00167915	0.00510401	Up
pipecolate	Amino Acid	Lysine Metabolism	2.21985	0.00261967	0.00734786	Up	0.940595	0.188246	0.36282	No	1.27926	0.00967376	0.0228592	Up
alpha-ketobutyrate	Amino Acid	Methionine, Cysteine, SAM and Taurine Metabolism	4.04532	3.9692e-05	0.000608611	Up - Very significant	1.10222	0.777714	0.886979	No	2.9431	0.0202466	0.0423338	Up
cystathionine	Amino Acid	Methionine, Cysteine, SAM and Taurine Metabolism	-3.33422	0.00261967	0.00734786	Down - Very significant	-2.85123	0.00691396	0.0407746	Down	-0.482985	0.152023	0.234666	No
cysteine	Amino Acid	Methionine, Cysteine, SAM and Taurine Metabolism	-3.2111	0.000158768	0.00116542	Down	-1.35436	0.571611	0.726357	No	-1.85673	1.37471e-06	1.45931e-05	Down
cysteine s-sulfate	Amino Acid	Methionine, Cysteine, SAM and Taurine Metabolism	-0.726796	0.167341	0.231859	No	1.17999	0.0254728	0.0960449	Up	-1.90679	7.54816e-05	0.000329635	Down
cysteine sulfinic acid	Amino Acid	Methionine, Cysteine, SAM and Taurine Metabolism	-3.34706	3.9692e-05	0.000608611	Down - Very significant	-0.67698	0.279225	0.476894	No	-2.67008	4.25168e-07	6.51925e-06	Down
cystine	Amino Acid	Methionine, Cysteine, SAM and Taurine Metabolism	-0.956034	0.0449313	0.0769296	No	-1.0805	0.0351657	0.116655	No	0.124467	0.704326	0.771405	No
hypotaurine	Amino Acid	Methionine, Cysteine, SAM and Taurine Metabolism	-1.80004	0.710844	0.767578	No	-1.40638	0.734719	0.849172	No	-0.393662	0.535297	0.634631	No
methionine	Amino Acid	Methionine, Cysteine, SAM and Taurine Metabolism	2.20421	0.00119076	0.0039125	Up	1.16254	0.0633475	0.168764	No	1.04167	0.000850734	0.00282215	Up
methionine sulfone	Amino Acid	Methionine, Cysteine, SAM and Taurine Metabolism	1.44684	0.0221084	0.0426112	Up	0.79351	0.427261	0.605359	No	0.653334	0.219783	0.318593	No
methionine sulfoxide	Amino Acid	Methionine, Cysteine, SAM and Taurine Metabolism	3.66938	0.000158768	0.00116542	Up - Very significant	2.85116	0.000997264	0.0132329	Up	0.818227	0.0254431	0.0507392	No
N-acetylmethionine	Amino Acid	Methionine, Cysteine, SAM and Taurine Metabolism	0.31166	0.967135	0.971358	No	-0.214044	0.610845	0.759429	No	0.525704	0.101054	0.167211	No
N-acetylmethionine sulfoxide	Amino Acid	Methionine, Cysteine, SAM and Taurine Metabolism	0.154108	0.591808	0.657564	No	1.59847	0.00559441	0.034776	Up	-1.44436	0.00167915	0.00510401	Down
N-acetyltaurine	Amino Acid	Methionine, Cysteine, SAM and Taurine Metabolism	2.01903	0.0683496	0.109423	No	1.3612	0.305786	0.494127	No	0.657826	0.252017	0.353439	No
N-formylmethionine	Amino Acid	Methionine, Cysteine, SAM and Taurine Metabolism	2.20313	0.000754148	0.00285913	Up	-0.293184	0.777714	0.886979	No	2.49632	5.97645e-05	0.000273096	Up
N-methyltaurine	Amino Acid	Methionine, Cysteine, SAM and Taurine Metabolism	-2.94069	0.00119076	0.0039125	Down	0.239837	0.651177	0.784139	No	-3.18052	9.59464e-06	6.49049e-05	Down
S-adenosylhomocysteine (SAH)	Amino Acid	Methionine, Cysteine, SAM and Taurine Metabolism	3.4456	0.00373105	0.00997838	Up - Very significant	0.339195	0.496774	0.657916	No	3.1064	6.37753e-07	8.30282e-06	Up
S-methylcysteine sulfoxide	Amino Acid	Methionine, Cysteine, SAM and Taurine Metabolism	0.208631	0.650353	0.710038	No	1.07727	0.151572	0.320812	No	-0.868637	0.20479	0.301934	No
S-methylmethionine	Amino Acid	Methionine, Cysteine, SAM and Taurine Metabolism	0.806869	0.195562	0.263037	No	-0.965659	0.305786	0.494127	No	1.77253	0.0141398	0.0309729	Up
taurine	Amino Acid	Methionine, Cysteine, SAM and Taurine Metabolism	0.186347	0.34024	0.416251	No	0.48503	0.208741	0.388225	No	-0.298683	0.152023	0.234666	No
4-hydroxyphenylacetate	Amino Acid	Phenylalanine Metabolism	2.8923	0.0358419	0.0639041	Up	-0.935537	0.610845	0.759429	No	3.82784	0.000274645	0.00100267	Up - Very significant
N-acetylphenylalanine	Amino Acid	Phenylalanine Metabolism	-1.84876	0.00178614	0.00524441	Down	-1.4732	0.0215111	0.0857957	Down	-0.375559	0.458957	0.569569	No
phenylacetate	Amino Acid	Phenylalanine Metabolism	4.55523	0.000277844	0.00169657	Up - Very significant	1.22027	0.208741	0.388225	No	3.33496	9.9206e-08	2.20813e-06	Up - Very significant
phenylalanine	Amino Acid	Phenylalanine Metabolism	4.01382	7.9384e-05	0.000771478	Up - Very significant	2.59031	0.00131651	0.0146515	Up	1.42351	0.00101364	0.00329912	Up
phenyllactate (PLA)	Amino Acid	Phenylalanine Metabolism	5.26235	3.9692e-05	0.000608611	Up - Very significant	1.05732	0.279225	0.476894	No	4.20503	5.66891e-08	1.62981e-06	Up - Very significant
(N(1) + N(8))-acetylspermidine	Amino Acid	Polyamine Metabolism	4.91317	0.000158768	0.00116542	Up - Very significant	3.83923	0.00449073	0.0297942	Up	1.07394	0.252017	0.353439	No
4-acetamidobutanoate	Amino Acid	Polyamine Metabolism	-0.223906	0.0683496	0.109423	No	-1.00018	0.00282457	0.0221472	Down	0.776276	0.119574	0.190545	No
5-methylthioadenosine (MTA)	Amino Acid	Polyamine Metabolism	-2.37994	0.00976423	0.0217333	Down	-2.38149	0.0103466	0.0528827	Down	0.00154416	0.645846	0.717607	No
acisoga	Amino Acid	Polyamine Metabolism	2.21725	0.000476304	0.00210673	Up	0.448268	0.692499	0.811247	No	1.76898	0.0110046	0.0254804	Up
N-acetylputrescine	Amino Acid	Polyamine Metabolism	2.22422	0.000754148	0.00285913	Up	1.65414	0.00449073	0.0297942	Up	0.570074	0.152023	0.234666	No
N(1)-acetylspermine	Amino Acid	Polyamine Metabolism	4.24298	0.0170676	0.0343342	Up	4.21896	0.0150958	0.0694406	Up	0.0240157	0.984076	0.985505	No
N1,N12-diacetylspermine	Amino Acid	Polyamine Metabolism	5.22242	0.00119076	0.0039125	Up - Very significant	4.81433	0.0084889	0.0450565	Up	0.408087	0.129748	0.205335	No
spermidine	Amino Acid	Polyamine Metabolism	4.79575	7.9384e-05	0.000771478	Up - Very significant	3.71567	0.00559441	0.034776	Up	1.08008	0.306092	0.410902	No
spermine	Amino Acid	Polyamine Metabolism	5.39957	0.0129793	0.0270565	Up	4.22848	0.120365	0.268776	No	1.17109	0.00120334	0.00382629	Up
3-indoxyl sulfate	Amino Acid	Tryptophan Metabolism	2.02151	0.0283401	0.0521457	Up	0.362397	0.734719	0.849172	No	1.65911	0.00967376	0.0228592	Up
5-hydroxyindoleacetate	Amino Acid	Tryptophan Metabolism	1.24483	0.0556482	0.0923011	Up	0.189263	0.53356	0.693327	No	1.05556	0.0317074	0.0601047	Up
C-glycosyltryptophan	Amino Acid	Tryptophan Metabolism	-0.60925	0.34024	0.416251	No	-0.886846	0.135315	0.291772	No	0.277595	0.617356	0.700618	No
indole-3-carboxylic acid	Amino Acid	Tryptophan Metabolism	3.83266	3.9692e-05	0.000608611	Up - Very significant	1.75911	0.0476224	0.139827	No	2.07355	2.7636e-06	2.64845e-05	Up
indoleacetate	Amino Acid	Tryptophan Metabolism	3.35717	0.00119076	0.0039125	Up - Very significant	-0.292451	0.692499	0.811247	No	3.64962	6.37753e-07	8.30282e-06	Up - Very significant
indoleacetylglutamine	Amino Acid	Tryptophan Metabolism	1.17206	0.11983	0.176296	No	-0.134591	0.910143	0.960243	No	1.30666	0.0317074	0.0601047	Up
indolelactate	Amino Acid	Tryptophan Metabolism	4.49907	3.9692e-05	0.000608611	Up - Very significant	0.536922	0.734719	0.849172	No	3.96215	1.70067e-07	3.17153e-06	Up - Very significant
kynurenate	Amino Acid	Tryptophan Metabolism	-0.385603	0.710844	0.767578	No	-2.28564	0.000997264	0.0132329	Down	1.90003	0.000118494	0.000498544	Up
kynurenine	Amino Acid	Tryptophan Metabolism	1.62844	0.083115	0.127727	No	0.180141	0.427261	0.605359	No	1.4483	0.000182142	0.000710046	Up
N-acetylkynurenine (2)	Amino Acid	Tryptophan Metabolism	1.95497	0.34024	0.416251	No	0.970464	0.610845	0.759429	No	0.984503	0.411551	0.526846	No
N-acetyltryptophan	Amino Acid	Tryptophan Metabolism	2.59119	0.142216	0.203166	No	1.41412	0.33388	0.524777	No	1.17708	0.535297	0.634631	No
picolinate	Amino Acid	Tryptophan Metabolism	-0.0907136	0.77324	0.819563	No	-1.47755	0.00171481	0.0169031	Down	1.38684	1.27692e-05	7.72874e-05	Up
tryptophan	Amino Acid	Tryptophan Metabolism	1.06553	0.0556482	0.0923011	Up	0.895422	0.0828611	0.207153	No	0.170112	0.306092	0.410902	No
tryptophan betaine	Amino Acid	Tryptophan Metabolism	-4.13131	7.9384e-05	0.000771478	Down - Very significant	-2.70943	0.00131651	0.0146515	Down	-1.42188	0.00314834	0.00879497	Down
xanthurenate	Amino Acid	Tryptophan Metabolism	-1.83398	0.299119	0.375258	No	-2.01546	0.279225	0.476894	No	0.181479	0.826188	0.867686	No
3-(4-hydroxyphenyl)lactate	Amino Acid	Tyrosine Metabolism	3.78898	0.000476304	0.00210673	Up - Very significant	-0.687489	0.821365	0.9141	No	4.47647	2.83446e-08	1.30385e-06	Up - Very significant
3-methoxytyrosine	Amino Acid	Tyrosine Metabolism	-0.147195	1	1	No	-0.488059	0.461317	0.629068	No	0.340864	0.535297	0.634631	No
3,4-dihydroxyphenylacetate	Amino Acid	Tyrosine Metabolism	-3.40138	7.9384e-05	0.000771478	Down - Very significant	-2.18439	0.0084889	0.0450565	Down	-1.21699	0.0585179	0.104605	No
4-hydroxyphenylacetatoylcarnitine	Amino Acid	Tyrosine Metabolism	-0.506904	0.142216	0.203166	No	-1.54423	0.135315	0.291772	No	1.03732	0.345991	0.45647	No
4-hydroxyphenylpyruvate	Amino Acid	Tyrosine Metabolism	3.69023	0.00178614	0.00524441	Up - Very significant	1.86032	0.0476224	0.139827	No	1.8299	0.0254431	0.0507392	Up
5-hydroxymethyl-2-furoic acid	Amino Acid	Tyrosine Metabolism	2.03412	0.0358419	0.0639041	Up	-0.432245	0.865552	0.931717	No	2.46636	0.0141398	0.0309729	Up
dopamine 3-O-sulfate	Amino Acid	Tyrosine Metabolism	2.5153	0.000754148	0.00285913	Up	0.214888	0.955002	0.983509	No	2.30042	1.68083e-05	9.50635e-05	Up
dopamine 4-sulfate	Amino Acid	Tyrosine Metabolism	3.37493	0.00178614	0.00524441	Up - Very significant	0.612939	0.461317	0.629068	No	2.762	0.000147307	0.000594395	Up
homovanillate (HVA)	Amino Acid	Tyrosine Metabolism	0.812641	0.299119	0.375258	No	-0.386008	0.821365	0.9141	No	1.19865	0.164162	0.248402	No
N-acetyltyrosine	Amino Acid	Tyrosine Metabolism	1.59077	0.0358419	0.0639041	Up	0.062586	0.692499	0.811247	No	1.52818	0.0254431	0.0507392	Up
N-formylphenylalanine	Amino Acid	Tyrosine Metabolism	5.75371	3.9692e-05	0.000608611	Up - Very significant	3.54336	0.00131651	0.0146515	Up	2.21035	4.69953e-05	0.00022059	Up
p-cresol-glucuronide*	Amino Acid	Tyrosine Metabolism	-0.64538	0.384457	0.465395	No	1.00467	0.363506	0.545258	No	-1.65005	0.0352886	0.0663464	Down
phenol sulfate	Amino Acid	Tyrosine Metabolism	2.9507	0.000754148	0.00285913	Up	0.876039	0.279225	0.476894	No	2.07466	0.00742133	0.0179046	Up
tyramine O-sulfate	Amino Acid	Tyrosine Metabolism	4.76525	0.00119076	0.0039125	Up - Very significant	1.01918	0.305786	0.494127	No	3.74606	2.19954e-05	0.000116745	Up - Very significant
tyrosine	Amino Acid	Tyrosine Metabolism	4.79488	3.9692e-05	0.000608611	Up - Very significant	2.0265	0.00559441	0.034776	Up	2.76838	9.59464e-06	6.49049e-05	Up
vanillactate	Amino Acid	Tyrosine Metabolism	1.0041	0.0129793	0.0270565	Up	-1.13486	0.120365	0.268776	No	2.13896	1.27692e-05	7.72874e-05	Up
vanillylmandelate (VMA)	Amino Acid	Tyrosine Metabolism	0.479531	0.261411	0.339049	No	-0.691982	0.208741	0.388225	No	1.17151	0.00167915	0.00510401	Up
2-oxoarginine*	Amino Acid	Urea cycle; Arginine and Proline Metabolism	-1.06072	0.0556482	0.0923011	Down	-0.74156	0.254211	0.450914	No	-0.319162	0.411551	0.526846	No
argininate*	Amino Acid	Urea cycle; Arginine and Proline Metabolism	-2.58705	0.000158768	0.00116542	Down	-2.15752	0.00171481	0.0169031	Down	-0.42953	0.306092	0.410902	No
arginine	Amino Acid	Urea cycle; Arginine and Proline Metabolism	3.31027	3.9692e-05	0.000608611	Up	1.29762	0.00131651	0.0146515	Up	2.01265	5.97645e-05	0.000273096	Up
citrulline	Amino Acid	Urea cycle; Arginine and Proline Metabolism	4.08658	3.9692e-05	0.000608611	Up - Very significant	1.01001	0.0476224	0.139827	No	3.07657	1.70067e-07	3.17153e-06	Up
dimethylarginine (SDMA + ADMA)	Amino Acid	Urea cycle; Arginine and Proline Metabolism	0.707312	0.083115	0.127727	No	-1.07485	0.0215111	0.0857957	Down	1.78216	1.96995e-06	1.99892e-05	Up
homoarginine	Amino Acid	Urea cycle; Arginine and Proline Metabolism	1.42538	0.195562	0.263037	No	-0.924142	0.230718	0.417835	No	2.34952	1.27692e-05	7.72874e-05	Up
homocitrulline	Amino Acid	Urea cycle; Arginine and Proline Metabolism	-1.67385	0.0170676	0.0343342	Down	-2.36286	0.000997264	0.0132329	Down	0.689006	0.110017	0.179886	No
N-acetylarginine	Amino Acid	Urea cycle; Arginine and Proline Metabolism	-1.13078	0.535842	0.615193	No	-1.96065	0.03	0.10402	No	0.829877	0.0110046	0.0254804	No
N-acetylcitrulline	Amino Acid	Urea cycle; Arginine and Proline Metabolism	0.453265	0.650353	0.710038	No	-0.385738	0.53356	0.693327	No	0.839003	0.152023	0.234666	No
N-delta-acetylornithine	Amino Acid	Urea cycle; Arginine and Proline Metabolism	2.34335	0.00523934	0.0130984	Up	0.771793	0.427261	0.605359	No	1.57155	0.00231324	0.00685037	Up
N-methylproline	Amino Acid	Urea cycle; Arginine and Proline Metabolism	-0.563672	0.535842	0.615193	No	0.443779	0.610845	0.759429	No	-1.00745	0.119574	0.190545	No
N-monomethylarginine	Amino Acid	Urea cycle; Arginine and Proline Metabolism	3.30192	0.00523934	0.0130984	Up	-0.587572	0.821365	0.9141	No	3.88949	1.68083e-05	9.50635e-05	Up - Very significant
ornithine	Amino Acid	Urea cycle; Arginine and Proline Metabolism	1.79571	7.9384e-05	0.000771478	Up	-0.263592	0.363506	0.545258	No	2.0593	9.9206e-08	2.20813e-06	Up
pro-hydroxy-pro	Amino Acid	Urea cycle; Arginine and Proline Metabolism	4.48982	3.9692e-05	0.000608611	Up - Very significant	1.5039	0.0035786	0.0251962	Up	2.98592	0.000182142	0.000710046	Up
proline	Amino Acid	Urea cycle; Arginine and Proline Metabolism	1.88264	0.000476304	0.00210673	Up	1.46526	0.0215111	0.0857957	Up	0.417385	0.325656	0.432953	No
trans-4-hydroxyproline	Amino Acid	Urea cycle; Arginine and Proline Metabolism	2.23352	0.00523934	0.0130984	Up	1.38911	0.279225	0.476894	No	0.844405	0.0926641	0.156328	No
urea	Amino Acid	Urea cycle; Arginine and Proline Metabolism	-0.34836	0.261411	0.339049	No	-0.817602	0.0125388	0.0596672	No	0.469242	0.0141398	0.0309729	No
erythronate*	Carbohydrate	Aminosugar Metabolism	-0.797076	0.000754148	0.00285913	No	-0.70418	0.03	0.10402	No	-0.0928964	0.0848242	0.143805	No
glucuronate	Carbohydrate	Aminosugar Metabolism	-1.96625	0.000476304	0.00210673	Down	-1.33677	0.0633475	0.168764	No	-0.629488	0.000592869	0.00205568	No
N-acetylglucosamine/N-acetylgalactosamine	Carbohydrate	Aminosugar Metabolism	-0.887541	0.00119076	0.0039125	No	-0.163624	0.39464	0.578135	No	-0.723917	0.00647598	0.0159587	No
N-acetylglucosaminylasparagine	Carbohydrate	Aminosugar Metabolism	-3.64002	3.9692e-05	0.000608611	Down - Very significant	-0.946776	0.169206	0.340386	No	-2.69325	2.83446e-08	1.30385e-06	Down
N-acetylneuraminate	Carbohydrate	Aminosugar Metabolism	-0.231101	0.083115	0.127727	No	0.779358	0.169206	0.340386	No	-1.01046	0.00423573	0.0113722	Down
3-sialyllactose	Carbohydrate	Disaccharides and Oligosaccharides	-0.228208	0.650353	0.710038	No	-0.0199382	1	1	No	-0.20827	0.56205	0.653987	No
lactose	Carbohydrate	Disaccharides and Oligosaccharides	1.22398	0.299119	0.375258	No	-0.0192491	0.910143	0.960243	No	1.24323	0.0352886	0.0663464	Up
sucrose	Carbohydrate	Disaccharides and Oligosaccharides	1.19405	0.836945	0.864509	No	-1.00397	0.33388	0.524777	No	2.19802	0.0254431	0.0507392	Up
fructose	Carbohydrate	Fructose, Mannose and Galactose Metabolism	1.32285	0.0683496	0.109423	No	-0.671359	0.461317	0.629068	No	1.99421	0.00231324	0.00685037	Up
mannitol/sorbitol	Carbohydrate	Fructose, Mannose and Galactose Metabolism	-1.14458	0.11983	0.176296	No	-1.08511	0.188246	0.36282	No	-0.0594662	0.952255	0.967682	No
mannose	Carbohydrate	Fructose, Mannose and Galactose Metabolism	0.602715	0.299119	0.375258	No	1.74836	0.0476224	0.139827	No	-1.14564	0.306092	0.410902	No
maltose	Carbohydrate	Glycogen Metabolism	3.50082	0.00178614	0.00524441	Up - Very significant	3.83973	0.000285801	0.00597584	Up - Very significant	-0.33891	0.826188	0.867686	No
maltotetraose	Carbohydrate	Glycogen Metabolism	7.00663	0.00523934	0.0130984	Up	4.575	0.0410155	0.126909	No	2.43163	0.00742133	0.0179046	Up
maltotriose	Carbohydrate	Glycogen Metabolism	5.9232	7.9384e-05	0.000771478	Up - Very significant	3.39299	0.0084889	0.0450565	Up	2.5302	0.00365704	0.00997376	Up
1,5-anhydroglucitol (1,5-AG)	Carbohydrate	Glycolysis, Gluconeogenesis, and Pyruvate Metabolism	0.51474	0.591808	0.657564	No	2.51744	0.0725935	0.186901	No	-2.0027	0.0317074	0.0601047	Down
glucose	Carbohydrate	Glycolysis, Gluconeogenesis, and Pyruvate Metabolism	1.60509	0.00178614	0.00524441	Up	1.12106	0.0410155	0.126909	No	0.484025	0.219783	0.318593	No
glycerate	Carbohydrate	Glycolysis, Gluconeogenesis, and Pyruvate Metabolism	-0.0856976	0.482416	0.564182	No	-0.00587643	0.305786	0.494127	No	-0.0798212	0.56205	0.653987	No
lactate	Carbohydrate	Glycolysis, Gluconeogenesis, and Pyruvate Metabolism	1.49763	0.0129793	0.0270565	Up	0.89835	0.135315	0.291772	No	0.599279	0.0317074	0.0601047	No
pyruvate	Carbohydrate	Glycolysis, Gluconeogenesis, and Pyruvate Metabolism	5.12375	7.9384e-05	0.000771478	Up - Very significant	1.30372	0.135315	0.291772	No	3.82003	2.83446e-08	1.30385e-06	Up - Very significant
arabitol/xylitol	Carbohydrate	Pentose Metabolism	-0.965333	0.000476304	0.00210673	No	-1.13358	0.00691396	0.0407746	Down	0.168247	0.984076	0.985505	No
arabonate/xylonate	Carbohydrate	Pentose Metabolism	-1.74063	0.000476304	0.00210673	Down	-1.23005	0.0410155	0.126909	No	-0.510578	0.119574	0.190545	No
ribitol	Carbohydrate	Pentose Metabolism	-0.41011	0.083115	0.127727	No	-0.934668	0.0180724	0.0779371	No	0.524558	0.269274	0.373842	No
ribonate	Carbohydrate	Pentose Metabolism	-0.896101	0.000277844	0.00169657	No	-0.792903	0.0125388	0.0596672	No	-0.103197	0.0775133	0.132715	No
sedoheptulose	Carbohydrate	Pentose Metabolism	3.10305	0.00119076	0.0039125	Up	1.46507	0.03	0.10402	No	1.63798	0.00742133	0.0179046	Up
xylose	Carbohydrate	Pentose Metabolism	-2.46587	0.00178614	0.00524441	Down	-1.78941	0.0180724	0.0779371	Down	-0.676462	0.129748	0.205335	No
oxalate (ethanedioate)	Cofactors and Vitamins	Ascorbate and Aldarate Metabolism	1.82907	0.0358419	0.0639041	Up	1.40732	0.169206	0.340386	No	0.421743	0.388946	0.502571	No
threonate	Cofactors and Vitamins	Ascorbate and Aldarate Metabolism	-0.659546	0.083115	0.127727	No	0.0201182	1	1	No	-0.679665	0.0434508	0.0801632	No
bilirubin (E,E)*	Cofactors and Vitamins	Hemoglobin and Porphyrin Metabolism	2.62317	0.100262	0.15138	No	-0.48162	0.651177	0.784139	No	3.10479	3.67487e-05	0.000185085	Up
bilirubin (E,Z or Z,E)*	Cofactors and Vitamins	Hemoglobin and Porphyrin Metabolism	-2.22155	0.431968	0.512127	No	-0.761699	0.734719	0.849172	No	-1.45985	0.0159726	0.0345489	Down
bilirubin (Z,Z)	Cofactors and Vitamins	Hemoglobin and Porphyrin Metabolism	0.346511	0.167341	0.231859	No	-0.632418	0.461317	0.629068	No	0.978928	3.67487e-05	0.000185085	No
biliverdin	Cofactors and Vitamins	Hemoglobin and Porphyrin Metabolism	1.74521	0.0283401	0.0521457	Up	0.321975	0.610845	0.759429	No	1.42324	0.000850734	0.00282215	Up
D-urobilin	Cofactors and Vitamins	Hemoglobin and Porphyrin Metabolism	-0.851437	0.195562	0.263037	No	-0.585486	0.230718	0.417835	No	-0.265951	0.50918	0.611016	No
heme	Cofactors and Vitamins	Hemoglobin and Porphyrin Metabolism	5.81159	0.0129793	0.0270565	Up	2.53085	0.363506	0.545258	No	3.28075	4.69953e-05	0.00022059	Up
I-urobilinogen	Cofactors and Vitamins	Hemoglobin and Porphyrin Metabolism	0.149735	0.901802	0.919119	No	-4.36178	0.0254728	0.0960449	Down	4.51152	0.0141398	0.0309729	Up
L-urobilin	Cofactors and Vitamins	Hemoglobin and Porphyrin Metabolism	-10.0259	3.9692e-05	0.000608611	Down - Very significant	-0.552668	0.955002	0.983509	No	-9.47319	4.25168e-07	6.51925e-06	Down - Very significant
1-methylnicotinamide	Cofactors and Vitamins	Nicotinate and Nicotinamide Metabolism	-0.0508328	0.591808	0.657564	No	-1.017	0.0351657	0.116655	No	0.966172	0.0124884	0.0283453	No
adenosine 5'-diphosphoribose (ADP-ribose)	Cofactors and Vitamins	Nicotinate and Nicotinamide Metabolism	4.37471	0.000476304	0.00210673	Up - Very significant	2.60264	0.0633475	0.168764	No	1.77207	4.69953e-05	0.00022059	Up
N1-Methyl-2-pyridone-5-carboxamide	Cofactors and Vitamins	Nicotinate and Nicotinamide Metabolism	2.42695	0.00178614	0.00524441	Up	-0.441539	0.651177	0.784139	No	2.86849	9.49543e-07	1.07407e-05	Up
nicotinamide	Cofactors and Vitamins	Nicotinate and Nicotinamide Metabolism	-0.277484	0.431968	0.512127	No	1.11373	0.0180724	0.0779371	Up	-1.39121	0.00022422	0.000845418	Down
nicotinamide adenine dinucleotide (NAD+)	Cofactors and Vitamins	Nicotinate and Nicotinamide Metabolism	4.67216	0.000476304	0.00210673	Up - Very significant	2.4654	0.03	0.10402	No	2.20676	1.68083e-05	9.50635e-05	Up
nicotinamide ribonucleotide (NMN)	Cofactors and Vitamins	Nicotinate and Nicotinamide Metabolism	-1.34958	0.142216	0.203166	No	0.587432	0.279225	0.476894	No	-1.93702	0.0027028	0.00767461	Down
nicotinamide riboside	Cofactors and Vitamins	Nicotinate and Nicotinamide Metabolism	-3.50887	0.000476304	0.00210673	Down - Very significant	-1.03406	0.169206	0.340386	No	-2.47481	3.85486e-06	3.28377e-05	Down
nicotinate	Cofactors and Vitamins	Nicotinate and Nicotinamide Metabolism	5.47302	0.000754148	0.00285913	Up - Very significant	4.77552	0.00171481	0.0169031	Up	0.697501	0.56205	0.653987	No
nicotinate ribonucleoside	Cofactors and Vitamins	Nicotinate and Nicotinamide Metabolism	-1.94086	0.00976423	0.0217333	Down	0.678274	0.188246	0.36282	No	-2.61913	6.37753e-07	8.30282e-06	Down
quinolinate	Cofactors and Vitamins	Nicotinate and Nicotinamide Metabolism	0.388382	0.535842	0.615193	No	-0.3563	0.865552	0.931717	No	0.744682	0.164162	0.248402	No
trigonelline (N'-methylnicotinate)	Cofactors and Vitamins	Nicotinate and Nicotinamide Metabolism	-1.8026	0.0449313	0.0769296	Down	-0.886687	0.363506	0.545258	No	-0.915917	0.0707068	0.121969	No
pantothenate	Cofactors and Vitamins	Pantothenate and CoA Metabolism	-0.571404	0.299119	0.375258	No	-0.12294	0.692499	0.811247	No	-0.448464	0.50918	0.611016	No
pterin	Cofactors and Vitamins	Pterin Metabolism	-2.45182	0.000277844	0.00169657	Down	0.0021575	0.610845	0.759429	No	-2.45398	1.37471e-06	1.45931e-05	Down
riboflavin (Vitamin B2)	Cofactors and Vitamins	Riboflavin Metabolism	0.855346	0.11983	0.176296	No	0.586495	0.363506	0.545258	No	0.268851	0.589414	0.680093	No
biopterin	Cofactors and Vitamins	Tetrahydrobiopterin Metabolism	0.155999	0.901802	0.919119	No	-0.937043	0.135315	0.291772	No	1.09304	0.00120334	0.00382629	Up
alpha-CEHC	Cofactors and Vitamins	Tocopherol Metabolism	1.25063	0.11983	0.176296	No	0.549631	0.461317	0.629068	No	0.700997	0.101054	0.167211	No
alpha-CEHC glucuronide*	Cofactors and Vitamins	Tocopherol Metabolism	-0.519804	0.591808	0.657564	No	0.598047	0.39464	0.578135	No	-1.11785	0.101054	0.167211	No
alpha-CEHC sulfate	Cofactors and Vitamins	Tocopherol Metabolism	-4.09392	3.9692e-05	0.000608611	Down - Very significant	-0.503117	0.821365	0.9141	No	-3.5908	9.48693e-05	0.000404073	Down - Very significant
alpha-tocopherol	Cofactors and Vitamins	Tocopherol Metabolism	0.27556	0.77324	0.819563	No	0.494015	0.496774	0.657916	No	-0.218455	0.73424	0.796581	No
delta-tocopherol	Cofactors and Vitamins	Tocopherol Metabolism	2.44083	3.9692e-05	0.000608611	Up	0.628003	0.427261	0.605359	No	1.81283	3.85486e-06	3.28377e-05	Up
gamma-CEHC	Cofactors and Vitamins	Tocopherol Metabolism	-0.989793	0.836945	0.864509	No	1.12777	0.169206	0.340386	No	-2.11757	0.176993	0.263769	No
gamma-CEHC glucuronide*	Cofactors and Vitamins	Tocopherol Metabolism	-5.08906	3.9692e-05	0.000608611	Down - Very significant	-1.40814	0.151572	0.320812	No	-3.68092	3.85486e-06	3.28377e-05	Down - Very significant
gamma-tocopherol/beta-tocopherol	Cofactors and Vitamins	Tocopherol Metabolism	5.57652	7.9384e-05	0.000771478	Up - Very significant	0.733308	0.53356	0.693327	No	4.84321	2.19954e-05	0.000116745	Up - Very significant
retinol (Vitamin A)	Cofactors and Vitamins	Vitamin A Metabolism	-0.196763	0.142216	0.203166	No	0.0174565	1	1	No	-0.21422	0.73424	0.796581	No
pyridoxal	Cofactors and Vitamins	Vitamin B6 Metabolism	-2.44826	0.000277844	0.00169657	Down	-0.402306	0.571611	0.726357	No	-2.04595	4.25168e-07	6.51925e-06	Down
pyridoxate	Cofactors and Vitamins	Vitamin B6 Metabolism	-0.433423	0.535842	0.615193	No	-1.72677	0.00691396	0.0407746	Down	1.29335	0.00647598	0.0159587	Up
phosphate	Energy	Oxidative Phosphorylation	3.56884	7.9384e-05	0.000771478	Up - Very significant	1.3657	0.120365	0.268776	No	2.20314	7.157e-06	5.25354e-05	Up
2-methylcitrate/homocitrate	Energy	TCA Cycle	2.28379	0.0129793	0.0270565	Up	-0.843909	0.39464	0.578135	No	3.1277	2.85146e-05	0.000147933	Up
aconitate [cis or trans]	Energy	TCA Cycle	3.36877	0.000754148	0.00285913	Up - Very significant	-0.260382	1	1	No	3.62915	1.70067e-07	3.17153e-06	Up - Very significant
alpha-ketoglutarate	Energy	TCA Cycle	-0.404389	0.650353	0.710038	No	0.192365	0.777714	0.886979	No	-0.596754	0.56205	0.653987	No
citraconate/glutaconate	Energy	TCA Cycle	-1.20048	0.000277844	0.00169657	Down	-0.838846	0.0410155	0.126909	No	-0.361639	0.0180031	0.0379881	No
citrate	Energy	TCA Cycle	3.42322	0.00119076	0.0039125	Up - Very significant	0.131641	0.39464	0.578135	No	3.29157	1.41723e-08	8.88989e-07	Up
fumarate	Energy	TCA Cycle	-0.68048	0.167341	0.231859	No	-0.278086	0.53356	0.693327	No	-0.402394	0.367089	0.479718	No
malate	Energy	TCA Cycle	3.78166	0.00178614	0.00524441	Up - Very significant	1.18123	0.230718	0.417835	No	2.60043	9.49543e-07	1.07407e-05	Up
succinate	Energy	TCA Cycle	-1.23095	0.0449313	0.0769296	Down	0.318976	0.865552	0.931717	No	-1.54993	6.37753e-07	8.30282e-06	Down
succinylcarnitine (C4-DC)	Energy	TCA Cycle	1.96744	0.0283401	0.0521457	Up	-0.0738657	0.692499	0.811247	No	2.0413	0.00365704	0.00997376	Up
11-ketoetiocholanolone glucuronide	Lipid	Androgenic Steroids	-5.34366	3.9692e-05	0.000608611	Down - Very significant	0.854453	0.188246	0.36282	No	-6.19812	1.41723e-08	8.88989e-07	Down - Very significant
16a-hydroxy DHEA 3-sulfate	Lipid	Androgenic Steroids	-0.041424	0.535842	0.615193	No	-0.340809	0.363506	0.545258	No	0.299385	0.920506	0.945163	No
5alpha-androstan-3alpha,17alpha-diol disulfate	Lipid	Androgenic Steroids	-2.18573	0.0129793	0.0270565	Down	0.0248788	1	1	No	-2.21061	0.00314834	0.00879497	Down
5alpha-androstan-3alpha,17beta-diol disulfate	Lipid	Androgenic Steroids	-1.71306	0.100262	0.15138	No	0.506807	0.821365	0.9141	No	-2.21986	0.0159726	0.0345489	Down
5alpha-androstan-3beta,17alpha-diol disulfate	Lipid	Androgenic Steroids	-3.77239	0.000476304	0.00210673	Down - Very significant	0.795716	0.169206	0.340386	No	-4.5681	9.9206e-08	2.20813e-06	Down - Very significant
5alpha-androstan-3beta,17beta-diol disulfate	Lipid	Androgenic Steroids	-2.1397	0.0556482	0.0923011	Down	1.39757	0.169206	0.340386	No	-3.53727	1.68083e-05	9.50635e-05	Down - Very significant
andro steroid monosulfate C19H28O6S (1)*	Lipid	Androgenic Steroids	0.393692	0.77324	0.819563	No	0.0595216	1	1	No	0.334171	0.589414	0.680093	No
androstenediol (3beta,17beta) disulfate (1)	Lipid	Androgenic Steroids	-1.67903	0.0683496	0.109423	No	1.65979	0.03	0.10402	No	-3.33881	1.27692e-05	7.72874e-05	Down - Very significant
androstenediol (3beta,17beta) disulfate (2)	Lipid	Androgenic Steroids	-3.10254	0.000277844	0.00169657	Down	-0.192459	0.461317	0.629068	No	-2.91009	6.37753e-07	8.30282e-06	Down
androstenediol (3beta,17beta) monosulfate (1)	Lipid	Androgenic Steroids	-1.12014	0.195562	0.263037	No	1.77502	0.0476224	0.139827	No	-2.89516	0.0110046	0.0254804	Down
androsterone sulfate	Lipid	Androgenic Steroids	-1.22146	0.167341	0.231859	No	3.64499	0.0476224	0.139827	No	-4.86645	0.0124884	0.0283453	Down
dehydroisoandrosterone sulfate (DHEA-S)	Lipid	Androgenic Steroids	-2.40882	0.0221084	0.0426112	Down	0.87239	0.33388	0.524777	No	-3.28121	0.00022422	0.000845418	Down
epiandrosterone sulfate	Lipid	Androgenic Steroids	-1.3152	0.22684	0.299846	No	1.63172	0.0941988	0.224904	No	-2.94692	0.0159726	0.0345489	Down
etiocholanolone glucuronide	Lipid	Androgenic Steroids	-2.37642	0.083115	0.127727	No	1.59034	0.120365	0.268776	No	-3.96676	0.0180031	0.0379881	Down
carnitine	Lipid	Carnitine Metabolism	-0.768281	0.0283401	0.0521457	No	-1.25773	0.000997264	0.0132329	Down	0.489445	0.0480743	0.0877547	No
deoxycarnitine	Lipid	Carnitine Metabolism	1.62472	0.000277844	0.00169657	Up	0.109607	0.955002	0.983509	No	1.51512	6.37753e-07	8.30282e-06	Up
cortisone	Lipid	Corticosteroids	0.362175	0.142216	0.203166	No	-0.38782	0.865552	0.931717	No	0.749995	0.00563623	0.0144572	No
5-HETE	Lipid	Eicosanoid	3.78626	0.0358419	0.0639041	Up	0.985549	0.461317	0.629068	No	2.80071	0.00848364	0.0202551	Up
5-KETE	Lipid	Eicosanoid	-3.55464	0.000754148	0.00285913	Down - Very significant	-1.57714	0.230718	0.417835	No	-1.97749	0.235523	0.338565	No
linoleoyl ethanolamide	Lipid	Endocannabinoid	1.25029	0.0221084	0.0426112	Up	-1.25828	0.0941988	0.224904	No	2.50857	9.48693e-05	0.000404073	Up
N-oleoyltaurine	Lipid	Endocannabinoid	0.712021	0.482416	0.564182	No	-0.733261	0.461317	0.629068	No	1.44528	0.0141398	0.0309729	Up
N-palmitoylserine	Lipid	Endocannabinoid	2.44617	0.0556482	0.0923011	Up	0.766213	0.692499	0.811247	No	1.67996	0.0391957	0.0725067	Up
N-palmitoyltaurine	Lipid	Endocannabinoid	3.15685	0.000476304	0.00210673	Up	0.159793	0.865552	0.931717	No	2.99706	2.19954e-05	0.000116745	Up
N-stearoyltaurine	Lipid	Endocannabinoid	2.2029	0.167341	0.231859	No	0.999198	0.692499	0.811247	No	1.2037	0.101054	0.167211	No
oleoyl ethanolamide	Lipid	Endocannabinoid	0.304443	0.482416	0.564182	No	-0.764789	0.120365	0.268776	No	1.06923	0.0027028	0.00767461	Up
palmitoyl ethanolamide	Lipid	Endocannabinoid	1.61967	0.00976423	0.0217333	Up	0.449078	0.571611	0.726357	No	1.17059	7.54816e-05	0.000329635	Up
estrone 3-sulfate	Lipid	Estrogenic Steroids	-1.87573	0.0170676	0.0343342	Down	-1.06547	0.33388	0.524777	No	-0.810264	0.140557	0.220921	No
arachidonoylcholine	Lipid	Fatty Acid Metabolism (Acyl Choline)	3.67313	0.00261967	0.00734786	Up - Very significant	0.210999	0.651177	0.784139	No	3.46213	5.66891e-08	1.62981e-06	Up - Very significant
linoleoylcholine*	Lipid	Fatty Acid Metabolism (Acyl Choline)	4.74773	0.000158768	0.00116542	Up - Very significant	-0.597481	0.254211	0.450914	No	5.34521	9.49543e-07	1.07407e-05	Up - Very significant
oleoylcholine	Lipid	Fatty Acid Metabolism (Acyl Choline)	4.78229	3.9692e-05	0.000608611	Up - Very significant	-0.50082	0.427261	0.605359	No	5.28311	2.69273e-07	4.88944e-06	Up - Very significant
palmitoloelycholine	Lipid	Fatty Acid Metabolism (Acyl Choline)	2.80869	0.00178614	0.00524441	Up	-0.60526	0.427261	0.605359	No	3.41395	1.41723e-08	8.88989e-07	Up - Very significant
palmitoylcholine	Lipid	Fatty Acid Metabolism (Acyl Choline)	4.82577	3.9692e-05	0.000608611	Up - Very significant	-0.139912	0.651177	0.784139	No	4.96568	1.96995e-06	1.99892e-05	Up - Very significant
stearoylcholine*	Lipid	Fatty Acid Metabolism (Acyl Choline)	3.79669	3.9692e-05	0.000608611	Up - Very significant	-0.66419	0.427261	0.605359	No	4.46088	5.66891e-08	1.62981e-06	Up - Very significant
hexanoylglutamine	Lipid	Fatty Acid Metabolism (Acyl Glutamine)	0.103007	0.836945	0.864509	No	-0.954128	0.03	0.10402	No	1.05714	0.00848364	0.0202551	Up
butyrylcarnitine (C4)	Lipid	Fatty Acid Metabolism (also BCAA Metabolism)	-0.970405	0.0129793	0.0270565	No	-1.56862	0.00171481	0.0169031	Down	0.598214	0.0180031	0.0379881	No
butyrylglycine	Lipid	Fatty Acid Metabolism (also BCAA Metabolism)	-0.556238	0.431968	0.512127	No	0.702795	0.169206	0.340386	No	-1.25903	0.0284326	0.0551081	Down
methylmalonate (MMA)	Lipid	Fatty Acid Metabolism (also BCAA Metabolism)	-2.9695	3.9692e-05	0.000608611	Down	-1.19215	0.0476224	0.139827	No	-1.77735	1.68083e-05	9.50635e-05	Down
propionylcarnitine (C3)	Lipid	Fatty Acid Metabolism (also BCAA Metabolism)	-2.06842	3.9692e-05	0.000608611	Down	-0.97558	0.0633475	0.168764	No	-1.09284	0.00142389	0.00444563	Down
propionylglycine	Lipid	Fatty Acid Metabolism (also BCAA Metabolism)	-0.595745	0.34024	0.416251	No	0.973023	0.135315	0.291772	No	-1.56877	0.00647598	0.0159587	Down
3-hydroxybutyrylcarnitine (1)	Lipid	Fatty Acid Metabolism(Acyl Carnitine)	-0.23899	0.299119	0.375258	No	-0.977563	0.0103466	0.0528827	No	0.738573	0.219783	0.318593	No
3-hydroxybutyrylcarnitine (2)	Lipid	Fatty Acid Metabolism(Acyl Carnitine)	0.420229	0.836945	0.864509	No	-1.0427	0.0633475	0.168764	No	1.46292	0.0124884	0.0283453	Up
3,4-methyleneheptanoylcarnitine	Lipid	Fatty Acid Metabolism(Acyl Carnitine)	-0.719802	0.591808	0.657564	No	-2.42903	0.0125388	0.0596672	Down	1.70923	0.00563623	0.0144572	Up
acetylcarnitine (C2)	Lipid	Fatty Acid Metabolism(Acyl Carnitine)	-1.33572	0.00373105	0.00997838	Down	-0.669849	0.0125388	0.0596672	No	-0.665869	0.0254431	0.0507392	No
adipoylcarnitine (C6-DC)	Lipid	Fatty Acid Metabolism(Acyl Carnitine)	-2.61188	0.000754148	0.00285913	Down	-1.48676	0.0180724	0.0779371	Down	-1.12512	0.0180031	0.0379881	Down
adrenoylcarnitine (C22:4)*	Lipid	Fatty Acid Metabolism(Acyl Carnitine)	-0.411187	0.431968	0.512127	No	-0.202819	0.33388	0.524777	No	-0.208368	0.795214	0.84156	No
arachidonoylcarnitine (C20:4)	Lipid	Fatty Acid Metabolism(Acyl Carnitine)	-0.790375	0.100262	0.15138	No	-0.560663	0.363506	0.545258	No	-0.229712	0.483727	0.596021	No
arachidoylcarnitine (C20)*	Lipid	Fatty Acid Metabolism(Acyl Carnitine)	0.0202743	0.836945	0.864509	No	0.710158	0.39464	0.578135	No	-0.689883	0.19053	0.281511	No
behenoylcarnitine (C22)*	Lipid	Fatty Acid Metabolism(Acyl Carnitine)	0.538806	0.11983	0.176296	No	0.885117	0.0941988	0.224904	No	-0.346311	0.269274	0.373842	No
cerotoylcarnitine (C26)*	Lipid	Fatty Acid Metabolism(Acyl Carnitine)	-0.694484	0.22684	0.299846	No	0.0479045	1	1	No	-0.742388	0.119574	0.190545	No
decanoylcarnitine (C10)	Lipid	Fatty Acid Metabolism(Acyl Carnitine)	2.48449	3.9692e-05	0.000608611	Up	-1.30175	0.00559441	0.034776	Down	3.78624	1.41723e-08	8.88989e-07	Up - Very significant
dihomo-linolenoylcarnitine (20:3n3 or 6)*	Lipid	Fatty Acid Metabolism(Acyl Carnitine)	-0.154606	0.482416	0.564182	No	-1.42906	0.0180724	0.0779371	Down	1.27445	0.101054	0.167211	No
dihomo-linoleoylcarnitine (C20:2)*	Lipid	Fatty Acid Metabolism(Acyl Carnitine)	-0.620676	0.22684	0.299846	No	-1.17778	0.0150958	0.0694406	Down	0.557099	0.0480743	0.0877547	No
docosahexaenoylcarnitine (C22:6)*	Lipid	Fatty Acid Metabolism(Acyl Carnitine)	-0.457103	0.195562	0.263037	No	-0.251354	0.692499	0.811247	No	-0.205749	0.367089	0.479718	No
eicosenoylcarnitine (C20:1)*	Lipid	Fatty Acid Metabolism(Acyl Carnitine)	-1.10491	0.0449313	0.0769296	Down	-1.32517	0.0103466	0.0528827	Down	0.220265	0.345991	0.45647	No
erucoylcarnitine (C22:1)*	Lipid	Fatty Acid Metabolism(Acyl Carnitine)	-0.673847	0.299119	0.375258	No	-0.138116	0.734719	0.849172	No	-0.53573	0.388946	0.502571	No
hexanoylcarnitine (C6)	Lipid	Fatty Acid Metabolism(Acyl Carnitine)	-1.61884	0.083115	0.127727	No	-3.41867	0.000550319	0.00926147	Down - Very significant	1.79983	1.27692e-05	7.72874e-05	Up
laurylcarnitine (C12)	Lipid	Fatty Acid Metabolism(Acyl Carnitine)	2.95024	7.9384e-05	0.000771478	Up	-1.09768	0.0215111	0.0857957	Down	4.04792	1.41723e-08	8.88989e-07	Up - Very significant
lignoceroylcarnitine (C24)*	Lipid	Fatty Acid Metabolism(Acyl Carnitine)	-1.20273	0.0358419	0.0639041	Down	-0.0401591	0.651177	0.784139	No	-1.16257	0.00848364	0.0202551	Down
linolenoylcarnitine (C18:3)*	Lipid	Fatty Acid Metabolism(Acyl Carnitine)	-0.365042	0.591808	0.657564	No	-1.30266	0.00559441	0.034776	Down	0.937619	0.0254431	0.0507392	No
linoleoylcarnitine (C18:2)*	Lipid	Fatty Acid Metabolism(Acyl Carnitine)	-0.209524	0.431968	0.512127	No	-0.934169	0.055041	0.155014	No	0.724645	0.140557	0.220921	No
margaroylcarnitine*	Lipid	Fatty Acid Metabolism(Acyl Carnitine)	0.0756617	0.482416	0.564182	No	-0.979368	0.0150958	0.0694406	No	1.05503	0.0141398	0.0309729	Up
myristoleoylcarnitine (C14:1)*	Lipid	Fatty Acid Metabolism(Acyl Carnitine)	2.214	0.000476304	0.00210673	Up	-1.14944	0.0084889	0.0450565	Down	3.36344	1.70067e-07	3.17153e-06	Up - Very significant
myristoylcarnitine (C14)	Lipid	Fatty Acid Metabolism(Acyl Carnitine)	0.114743	0.901802	0.919119	No	-1.61121	0.00221344	0.0198347	Down	1.72595	0.000118494	0.000498544	Up
nervonoylcarnitine (C24:1)*	Lipid	Fatty Acid Metabolism(Acyl Carnitine)	0.0585323	0.77324	0.819563	No	-0.04366	1	1	No	0.102192	0.617356	0.700618	No
octanoylcarnitine (C8)	Lipid	Fatty Acid Metabolism(Acyl Carnitine)	1.22662	0.0129793	0.0270565	Up	-1.36635	0.0035786	0.0251962	Down	2.59297	1.41723e-08	8.88989e-07	Up
oleoylcarnitine (C18:1)	Lipid	Fatty Acid Metabolism(Acyl Carnitine)	-0.12186	0.650353	0.710038	No	-1.24267	0.00221344	0.0198347	Down	1.12081	0.00142389	0.00444563	Up
palmitoleoylcarnitine (C16:1)*	Lipid	Fatty Acid Metabolism(Acyl Carnitine)	0.148951	0.836945	0.864509	No	-1.54232	0.00449073	0.0297942	Down	1.69127	0.000182142	0.000710046	Up
palmitoylcarnitine (C16)	Lipid	Fatty Acid Metabolism(Acyl Carnitine)	0.439664	0.431968	0.512127	No	-1.12759	0.0035786	0.0251962	Down	1.56726	7.54816e-05	0.000329635	Up
pentadecanoylcarnitine (C15)*	Lipid	Fatty Acid Metabolism(Acyl Carnitine)	-0.539973	0.167341	0.231859	No	-1.21454	0.03	0.10402	No	0.674569	0.345991	0.45647	No
pimeloylcarnitine/3-methyladipoylcarnitine (C7-DC)	Lipid	Fatty Acid Metabolism(Acyl Carnitine)	-6.83038	0.00178614	0.00524441	Down - Very significant	-1.6839	0.692499	0.811247	No	-5.14648	0.000711576	0.0024068	Down - Very significant
stearoylcarnitine (C18)	Lipid	Fatty Acid Metabolism(Acyl Carnitine)	-0.583714	0.11983	0.176296	No	-0.625053	0.0725935	0.186901	No	0.0413387	0.795214	0.84156	No
suberoylcarnitine (C8-DC)	Lipid	Fatty Acid Metabolism(Acyl Carnitine)	-3.09237	0.00373105	0.00997838	Down	-2.27865	0.0410155	0.126909	No	-0.81372	0.119574	0.190545	No
valerylcarnitine (C5)	Lipid	Fatty Acid Metabolism(Acyl Carnitine)	-1.58626	0.195562	0.263037	No	-2.52995	0.00282457	0.0221472	Down	0.943686	0.287298	0.394106	No
ximenoylcarnitine (C26:1)*	Lipid	Fatty Acid Metabolism(Acyl Carnitine)	-0.0485362	0.482416	0.564182	No	0.0504554	0.865552	0.931717	No	-0.0989916	0.888881	0.922298	No
hexanoylglycine	Lipid	Fatty Acid Metabolism(Acyl Glycine)	-0.720257	0.299119	0.375258	No	0.0237045	0.910143	0.960243	No	-0.743962	0.176993	0.263769	No
N-palmitoylglycine	Lipid	Fatty Acid Metabolism(Acyl Glycine)	1.96631	0.00523934	0.0130984	Up	1.22231	0.106683	0.249529	No	0.744003	0.0707068	0.121969	No
2-methylmalonylcarnitine (C4-DC)	Lipid	Fatty Acid Synthesis	-0.745398	0.384457	0.465395	No	-1.74111	0.00282457	0.0221472	Down	0.995715	0.0926641	0.156328	No
2-aminoheptanoate	Lipid	Fatty Acid, Amino	1.64881	0.000158768	0.00116542	Up	1.61191	0.000550319	0.00926147	Up	0.0369065	0.920506	0.945163	No
2-hydroxyadipate	Lipid	Fatty Acid, Dicarboxylate	-1.16527	0.0358419	0.0639041	Down	-2.17516	0.00171481	0.0169031	Down	1.00989	0.0284326	0.0551081	Up
2-hydroxyglutarate	Lipid	Fatty Acid, Dicarboxylate	1.97178	0.000476304	0.00210673	Up	1.40981	0.0125388	0.0596672	Up	0.561971	0.176993	0.263769	No
3-carboxy-4-methyl-5-propyl-2-furanpropanoate (CMPF)	Lipid	Fatty Acid, Dicarboxylate	2.44433	0.0283401	0.0521457	Up	0.868831	0.33388	0.524777	No	1.57549	0.0254431	0.0507392	Up
3-methyladipate	Lipid	Fatty Acid, Dicarboxylate	-3.04703	3.9692e-05	0.000608611	Down	-0.848485	0.208741	0.388225	No	-2.19855	9.48693e-05	0.000404073	Down
3-methylglutarate/2-methylglutarate	Lipid	Fatty Acid, Dicarboxylate	-2.69701	0.000277844	0.00169657	Down	-0.256804	0.496774	0.657916	No	-2.44021	5.27209e-06	4.18131e-05	Down
adipate	Lipid	Fatty Acid, Dicarboxylate	-0.697844	0.0449313	0.0769296	No	-0.665045	0.0633475	0.168764	No	-0.0327987	0.674848	0.742655	No
azelate (nonanedioate)	Lipid	Fatty Acid, Dicarboxylate	-1.11896	7.9384e-05	0.000771478	Down	-0.267467	0.955002	0.983509	No	-0.851493	7.54816e-05	0.000329635	No
dodecanedioate	Lipid	Fatty Acid, Dicarboxylate	2.93985	0.000754148	0.00285913	Up	-0.0613403	0.865552	0.931717	No	3.00119	1.70067e-07	3.17153e-06	Up
glutarate (pentanedioate)	Lipid	Fatty Acid, Dicarboxylate	-3.12887	0.000158768	0.00116542	Down	-1.77361	0.00559441	0.034776	Down	-1.35527	0.0284326	0.0551081	Down
maleate	Lipid	Fatty Acid, Dicarboxylate	-1.02931	0.00119076	0.0039125	Down	-0.897976	0.0351657	0.116655	No	-0.131335	0.535297	0.634631	No
pimelate (heptanedioate)	Lipid	Fatty Acid, Dicarboxylate	-1.31778	0.00718425	0.0172123	Down	-0.172446	0.955002	0.983509	No	-1.14534	0.00142389	0.00444563	Down
sebacate (decanedioate)	Lipid	Fatty Acid, Dicarboxylate	-0.753664	0.142216	0.203166	No	-0.838269	0.0633475	0.168764	No	0.0846054	0.388946	0.502571	No
2-hydroxybehenate	Lipid	Fatty Acid, Monohydroxy	1.43811	0.0683496	0.109423	No	-0.114636	0.910143	0.960243	No	1.55275	7.157e-06	5.25354e-05	Up
2-hydroxypalmitate	Lipid	Fatty Acid, Monohydroxy	3.49887	7.9384e-05	0.000771478	Up - Very significant	0.302125	0.571611	0.726357	No	3.19674	1.41723e-08	8.88989e-07	Up
3-hydroxydecanoate	Lipid	Fatty Acid, Monohydroxy	6.36177	3.9692e-05	0.000608611	Up - Very significant	-0.142155	0.53356	0.693327	No	6.50392	1.70067e-07	3.17153e-06	Up - Very significant
3-hydroxyhexanoate	Lipid	Fatty Acid, Monohydroxy	3.82738	7.9384e-05	0.000771478	Up - Very significant	-0.137612	0.821365	0.9141	No	3.965	9.49543e-07	1.07407e-05	Up - Very significant
3-hydroxylaurate	Lipid	Fatty Acid, Monohydroxy	7.92061	3.9692e-05	0.000608611	Up - Very significant	0.447077	0.821365	0.9141	No	7.47353	5.27209e-06	4.18131e-05	Up - Very significant
3-hydroxyoctanoate	Lipid	Fatty Acid, Monohydroxy	6.12916	3.9692e-05	0.000608611	Up - Very significant	-0.0247678	0.910143	0.960243	No	6.15392	6.37753e-07	8.30282e-06	Up - Very significant
3-hydroxysebacate	Lipid	Fatty Acid, Monohydroxy	1.42048	0.0683496	0.109423	No	-2.08143	0.0215111	0.0857957	Down	3.50191	4.69953e-05	0.00022059	Up - Very significant
5-hydroxyhexanoate	Lipid	Fatty Acid, Monohydroxy	0.547938	0.34024	0.416251	No	-1.04386	0.33388	0.524777	No	1.5918	0.0530897	0.095895	Up
4-hydroxy-2-nonenal	Lipid	Fatty Acid, Oxidized	-2.57947	0.0556482	0.0923011	Down	1.12304	0.0941988	0.224904	No	-3.70251	0.00563623	0.0144572	Down
glycerol	Lipid	Glycerolipid Metabolism	4.19789	3.9692e-05	0.000608611	Up - Very significant	1.404	0.188246	0.36282	No	2.7939	9.59464e-06	6.49049e-05	Up
glycerol 3-phosphate	Lipid	Glycerolipid Metabolism	0.0371841	0.650353	0.710038	No	1.06102	0.188246	0.36282	No	-1.02384	0.152023	0.234666	No
glycerophosphoglycerol	Lipid	Glycerolipid Metabolism	-0.741236	0.0449313	0.0769296	No	0.333484	0.821365	0.9141	No	-1.07472	0.0284326	0.0551081	Down
chiro-inositol	Lipid	Inositol Metabolism	-1.29771	0.100262	0.15138	No	-1.38614	0.188246	0.36282	No	0.0884247	0.56205	0.653987	No
myo-inositol	Lipid	Inositol Metabolism	-0.380069	0.261411	0.339049	No	-0.191724	0.865552	0.931717	No	-0.188346	0.269274	0.373842	No
3-hydroxybutyrate (BHBA)	Lipid	Ketone Bodies	-0.648446	0.299119	0.375258	No	-0.710546	0.0941988	0.224904	No	0.0621002	0.764551	0.817891	No
caproate (6:0)	Lipid	Medium Chain Fatty Acid	2.27283	0.00178614	0.00524441	Up	0.38304	0.610845	0.759429	No	1.88979	5.27209e-06	4.18131e-05	Up
caprylate (8:0)	Lipid	Medium Chain Fatty Acid	4.85464	3.9692e-05	0.000608611	Up - Very significant	2.14874	0.0084889	0.0450565	Up	2.7059	9.9206e-08	2.20813e-06	Up
heptanoate (7:0)	Lipid	Medium Chain Fatty Acid	1.01613	0.22684	0.299846	No	-0.770067	0.305786	0.494127	No	1.78619	7.157e-06	5.25354e-05	Up
3-hydroxy-3-methylglutarate	Lipid	Mevalonate Metabolism	-1.29692	0.00178614	0.00524441	Down	-0.533954	0.208741	0.388225	No	-0.762967	0.022721	0.0466592	No
1-arachidonylglycerol (20:4)	Lipid	Monoacylglycerol	0.337427	0.591808	0.657564	No	0.256767	0.910143	0.960243	No	0.08066	0.367089	0.479718	No
1-docosahexaenoylglycerol (22:6)	Lipid	Monoacylglycerol	-0.00305537	0.836945	0.864509	No	0.0711155	0.955002	0.983509	No	-0.0741709	0.764551	0.817891	No
1-linolenoylglycerol (18:3)	Lipid	Monoacylglycerol	0.945355	0.261411	0.339049	No	-0.218906	0.734719	0.849172	No	1.16426	0.119574	0.190545	No
1-linoleoylglycerol (18:2)	Lipid	Monoacylglycerol	1.80444	0.0283401	0.0521457	Up	0.390906	0.461317	0.629068	No	1.41353	0.0317074	0.0601047	Up
1-myristoylglycerol (14:0)	Lipid	Monoacylglycerol	2.73274	7.9384e-05	0.000771478	Up	1.27671	0.0150958	0.0694406	Up	1.45603	0.000492161	0.00175047	Up
1-oleoylglycerol (18:1)	Lipid	Monoacylglycerol	2.85346	0.00119076	0.0039125	Up	0.974985	0.135315	0.291772	No	1.87848	0.0027028	0.00767461	Up
1-palmitoleoylglycerol (16:1)*	Lipid	Monoacylglycerol	3.18808	0.000476304	0.00210673	Up	0.268587	0.865552	0.931717	No	2.91949	0.000850734	0.00282215	Up
1-palmitoylglycerol (16:0)	Lipid	Monoacylglycerol	1.89288	0.00373105	0.00997838	Up	0.777056	0.169206	0.340386	No	1.11583	0.0848242	0.143805	No
2-arachidonoylglycerol (20:4)	Lipid	Monoacylglycerol	0.564102	0.34024	0.416251	No	-0.232706	0.865552	0.931717	No	0.796808	0.164162	0.248402	No
2-docosahexaenoylglycerol (22:6)*	Lipid	Monoacylglycerol	0.503509	0.591808	0.657564	No	0.172708	0.910143	0.960243	No	0.330802	0.704326	0.771405	No
2-linoleoylglycerol (18:2)	Lipid	Monoacylglycerol	0.286908	0.299119	0.375258	No	-1.20148	0.692499	0.811247	No	1.48839	0.0848242	0.143805	No
2-myristoylglycerol (14:0)	Lipid	Monoacylglycerol	3.02474	0.0170676	0.0343342	Up	1.94865	0.135315	0.291772	No	1.07609	0.252017	0.353439	No
2-oleoylglycerol (18:1)	Lipid	Monoacylglycerol	1.70873	0.0449313	0.0769296	Up	1.08653	0.305786	0.494127	No	0.622199	0.0585179	0.104605	No
2-palmitoleoylglycerol (16:1)*	Lipid	Monoacylglycerol	2.23371	0.083115	0.127727	No	-0.329443	0.305786	0.494127	No	2.56315	0.0110046	0.0254804	Up
2-palmitoylglycerol (16:0)	Lipid	Monoacylglycerol	0.843309	0.0683496	0.109423	No	0.432357	0.496774	0.657916	No	0.410952	0.0848242	0.143805	No
acetylcholine	Lipid	Neurotransmitter	2.20086	0.00261967	0.00734786	Up	-0.355739	0.188246	0.36282	No	2.5566	0.00120334	0.00382629	Up
choline	Lipid	Phospholipid Metabolism	-0.548114	0.11983	0.176296	No	-0.354919	0.169206	0.340386	No	-0.193195	0.920506	0.945163	No
choline phosphate	Lipid	Phospholipid Metabolism	-1.73634	0.00119076	0.0039125	Down	0.119856	0.821365	0.9141	No	-1.8562	0.00489277	0.0129349	Down
glycerophosphoethanolamine	Lipid	Phospholipid Metabolism	-2.24907	3.9692e-05	0.000608611	Down	0.193274	0.955002	0.983509	No	-2.44235	1.41723e-08	8.88989e-07	Down
glycerophosphoinositol*	Lipid	Phospholipid Metabolism	1.99467	0.000754148	0.00285913	Up	0.41316	0.254211	0.450914	No	1.58151	2.85146e-05	0.000147933	Up
glycerophosphorylcholine (GPC)	Lipid	Phospholipid Metabolism	-0.0309731	0.384457	0.465395	No	-0.50755	0.427261	0.605359	No	0.476577	0.367089	0.479718	No
glycerophosphoserine*	Lipid	Phospholipid Metabolism	0.0575973	0.710844	0.767578	No	-0.848022	0.208741	0.388225	No	0.905619	0.0391957	0.0725067	No
phosphoethanolamine	Lipid	Phospholipid Metabolism	0.304791	0.710844	0.767578	No	1.22321	0.279225	0.476894	No	-0.918421	0.219783	0.318593	No
trimethylamine N-oxide	Lipid	Phospholipid Metabolism	-2.8525	0.00178614	0.00524441	Down	-1.52532	0.0828611	0.207153	No	-1.32718	0.0707068	0.121969	No
21-hydroxypregnanolone disulfate	Lipid	Pregnenolone Steroids	-3.41696	0.0449313	0.0769296	Down	-1.28312	0.305786	0.494127	No	-2.13384	0.00647598	0.0159587	Down
21-hydroxypregnenolone disulfate	Lipid	Pregnenolone Steroids	-3.55222	0.000158768	0.00116542	Down - Very significant	-0.966052	0.120365	0.268776	No	-2.58617	4.25168e-07	6.51925e-06	Down
pregnenolone sulfate	Lipid	Pregnenolone Steroids	-1.56519	0.34024	0.416251	No	-1.05548	0.305786	0.494127	No	-0.50971	0.984076	0.985505	No
cholate	Lipid	Primary Bile Acid Metabolism	1.79851	0.299119	0.375258	No	0.456489	0.692499	0.811247	No	1.34202	0.176993	0.263769	No
cholate sulfate	Lipid	Primary Bile Acid Metabolism	0.921029	0.34024	0.416251	No	0.754595	0.461317	0.629068	No	0.166434	0.617356	0.700618	No
glycochenodeoxycholate	Lipid	Primary Bile Acid Metabolism	0.959632	0.00976423	0.0217333	No	0.47215	0.0410155	0.126909	No	0.487481	0.252017	0.353439	No
glycochenodeoxycholate glucuronide (1)	Lipid	Primary Bile Acid Metabolism	-2.09451	0.0556482	0.0923011	Down	-1.13474	0.169206	0.340386	No	-0.95977	0.0530897	0.095895	No
glycochenodeoxycholate sulfate	Lipid	Primary Bile Acid Metabolism	1.22842	0.967135	0.971358	No	-0.00393369	0.33388	0.524777	No	1.23236	0.110017	0.179886	No
glycocholate	Lipid	Primary Bile Acid Metabolism	1.03464	0.000277844	0.00169657	Up	1.13222	0.000401338	0.00769231	Up	-0.0975832	0.287298	0.394106	No
glycocholate glucuronide (1)	Lipid	Primary Bile Acid Metabolism	-1.00337	0.299119	0.375258	No	1.41052	0.0633475	0.168764	No	-2.41389	4.69953e-05	0.00022059	Down
glycocholate sulfate	Lipid	Primary Bile Acid Metabolism	0.436121	0.650353	0.710038	No	1.27201	0.135315	0.291772	No	-0.835886	0.0775133	0.132715	No
tauro-alpha-muricholate	Lipid	Primary Bile Acid Metabolism	0.619421	0.901802	0.919119	No	-2.85283	0.055041	0.155014	No	3.47225	0.00231324	0.00685037	Up - Very significant
tauro-beta-muricholate	Lipid	Primary Bile Acid Metabolism	-5.23864	0.0170676	0.0343342	Down	-1.90812	0.461317	0.629068	No	-3.33053	0.164162	0.248402	No
taurocholate	Lipid	Primary Bile Acid Metabolism	-0.424579	0.167341	0.231859	No	0.316307	0.821365	0.9141	No	-0.740886	0.0530897	0.095895	No
5alpha-pregnan-3(alpha or beta),20beta-diol disulfate	Lipid	Progestin Steroids	-2.54507	0.0358419	0.0639041	Down	1.27964	0.496774	0.657916	No	-3.82471	5.66891e-08	1.62981e-06	Down - Very significant
5alpha-pregnan-3beta,20alpha-diol disulfate	Lipid	Progestin Steroids	-2.32631	0.0556482	0.0923011	Down	0.940284	0.692499	0.811247	No	-3.2666	1.41723e-08	8.88989e-07	Down
5alpha-pregnan-3beta,20alpha-diol monosulfate (2)	Lipid	Progestin Steroids	0.920326	0.591808	0.657564	No	-0.581419	0.571611	0.726357	No	1.50174	0.119574	0.190545	No
5alpha-pregnan-3beta,20beta-diol monosulfate (1)	Lipid	Progestin Steroids	-1.70739	0.142216	0.203166	No	1.02223	0.651177	0.784139	No	-2.72962	3.67487e-05	0.000185085	Down
pregn steroid monosulfate C21H34O5S*	Lipid	Progestin Steroids	-2.50746	0.00523934	0.0130984	Down	0.541281	0.865552	0.931717	No	-3.04874	0.00314834	0.00879497	Down
pregnen-diol disulfate C21H34O8S2*	Lipid	Progestin Steroids	-2.36448	0.0221084	0.0426112	Down	0.258563	0.651177	0.784139	No	-2.62304	9.49543e-07	1.07407e-05	Down
7-ketodeoxycholate	Lipid	Secondary Bile Acid Metabolism	2.08588	0.142216	0.203166	No	0.788962	0.496774	0.657916	No	1.29691	0.176993	0.263769	No
glycocholenate sulfate*	Lipid	Secondary Bile Acid Metabolism	-1.62808	0.0129793	0.0270565	Down	-0.220524	0.571611	0.726357	No	-1.40756	0.000274645	0.00100267	Down
glycodeoxycholate	Lipid	Secondary Bile Acid Metabolism	-2.97696	0.00976423	0.0217333	Down	3.10213	0.279225	0.476894	No	-6.07909	1.37471e-06	1.45931e-05	Down - Very significant
glycodeoxycholate glucuronide (1)	Lipid	Secondary Bile Acid Metabolism	-7.70073	7.9384e-05	0.000771478	Down - Very significant	1.1656	0.305786	0.494127	No	-8.86633	5.66891e-08	1.62981e-06	Down - Very significant
glycodeoxycholate sulfate	Lipid	Secondary Bile Acid Metabolism	-5.58285	0.00373105	0.00997838	Down - Very significant	0.186098	1	1	No	-5.76895	9.59464e-06	6.49049e-05	Down - Very significant
glycohyocholate	Lipid	Secondary Bile Acid Metabolism	3.03516	0.11983	0.176296	No	-0.660843	0.39464	0.578135	No	3.696	0.000592869	0.00205568	Up - Very significant
glycolithocholate	Lipid	Secondary Bile Acid Metabolism	-5.28535	3.9692e-05	0.000608611	Down - Very significant	-0.742956	0.496774	0.657916	No	-4.5424	3.85486e-06	3.28377e-05	Down - Very significant
glycolithocholate sulfate*	Lipid	Secondary Bile Acid Metabolism	-3.09594	0.000476304	0.00210673	Down	-0.136358	0.777714	0.886979	No	-2.95959	0.00022422	0.000845418	Down
glycoursodeoxycholate	Lipid	Secondary Bile Acid Metabolism	-0.0942822	0.77324	0.819563	No	0.0393643	0.865552	0.931717	No	-0.133646	0.952255	0.967682	No
taurocholenate sulfate	Lipid	Secondary Bile Acid Metabolism	-0.721108	0.591808	0.657564	No	-0.984651	0.305786	0.494127	No	0.263542	0.269274	0.373842	No
taurohyodeoxycholic acid	Lipid	Secondary Bile Acid Metabolism	-5.484	0.000754148	0.00285913	Down - Very significant	-1.32204	0.651177	0.784139	No	-4.16196	0.000147307	0.000594395	Down - Very significant
taurolithocholate	Lipid	Secondary Bile Acid Metabolism	-5.49261	0.000277844	0.00169657	Down - Very significant	-0.883963	0.33388	0.524777	No	-4.60864	1.27692e-05	7.72874e-05	Down - Very significant
taurolithocholate 3-sulfate	Lipid	Secondary Bile Acid Metabolism	-2.50335	0.00373105	0.00997838	Down	-0.566157	0.230718	0.417835	No	-1.93719	0.0391957	0.0725067	Down
tauroursodeoxycholate	Lipid	Secondary Bile Acid Metabolism	0.28697	0.836945	0.864509	No	0.305684	0.777714	0.886979	No	-0.0187133	0.645846	0.717607	No
ursodeoxycholate	Lipid	Secondary Bile Acid Metabolism	2.35361	0.142216	0.203166	No	0.849353	0.496774	0.657916	No	1.50426	0.140557	0.220921	No
ursodeoxycholate sulfate (1)	Lipid	Secondary Bile Acid Metabolism	-6.38808	0.000476304	0.00210673	Down - Very significant	-0.124564	0.865552	0.931717	No	-6.26351	0.000147307	0.000594395	Down - Very significant
hexadecasphingosine (d16:1)*	Lipid	Sphingolipid Metabolism	0.596871	0.836945	0.864509	No	0.759279	0.496774	0.657916	No	-0.162409	1	1	No
phytosphingosine	Lipid	Sphingolipid Metabolism	2.14785	0.0683496	0.109423	No	0.915321	0.39464	0.578135	No	1.23253	0.0141398	0.0309729	Up
sphingadienine	Lipid	Sphingolipid Metabolism	-1.37493	0.11983	0.176296	No	-0.17102	0.865552	0.931717	No	-1.20391	0.110017	0.179886	No
sphinganine	Lipid	Sphingolipid Metabolism	1.79921	0.0170676	0.0343342	Up	0.237622	0.571611	0.726357	No	1.56159	0.00167915	0.00510401	Up
sphingosine	Lipid	Sphingolipid Metabolism	-0.396565	0.261411	0.339049	No	0.0508537	0.865552	0.931717	No	-0.447418	0.269274	0.373842	No
3beta-hydroxy-5-cholestenoate	Lipid	Sterol	2.84338	0.0221084	0.0426112	Up	1.42434	0.208741	0.388225	No	1.41904	0.0707068	0.121969	No
4-cholesten-3-one	Lipid	Sterol	-1.77001	0.000158768	0.00116542	Down	-0.158832	0.33388	0.524777	No	-1.61118	7.54816e-05	0.000329635	Down
7-hydroxycholesterol (alpha or beta)	Lipid	Sterol	2.28674	0.0449313	0.0769296	Up	1.77731	0.230718	0.417835	No	0.509434	0.0585179	0.104605	No
beta-sitosterol	Lipid	Sterol	1.45583	7.9384e-05	0.000771478	Up	0.947299	0.0254728	0.0960449	No	0.508533	0.0643831	0.113327	No
campesterol	Lipid	Sterol	-0.744058	0.083115	0.127727	No	0.282944	0.821365	0.9141	No	-1.027	0.0317074	0.0601047	Down
cholesterol	Lipid	Sterol	-0.881814	3.9692e-05	0.000608611	No	0.743398	0.363506	0.545258	No	-1.62521	2.19954e-05	0.000116745	Down
lanosterol	Lipid	Sterol	-4.01804	3.9692e-05	0.000608611	Down - Very significant	0.409026	0.651177	0.784139	No	-4.42706	9.9206e-08	2.20813e-06	Down - Very significant
methylphosphate	Nucleotide	Purine and Pyrimidine Metabolism	0.502764	0.535842	0.615193	No	-0.0862755	0.865552	0.931717	No	0.589039	0.101054	0.167211	No
allantoin	Nucleotide	Purine Metabolism, (Hypo)Xanthine/Inosine containing	-0.446459	0.11983	0.176296	No	0.503736	0.461317	0.629068	No	-0.950195	0.0027028	0.00767461	No
hypoxanthine	Nucleotide	Purine Metabolism, (Hypo)Xanthine/Inosine containing	2.68952	0.00976423	0.0217333	Up	1.68068	0.106683	0.249529	No	1.00885	0.164162	0.248402	No
inosine	Nucleotide	Purine Metabolism, (Hypo)Xanthine/Inosine containing	3.16197	0.000754148	0.00285913	Up	2.4282	0.0410155	0.126909	No	0.733777	0.19053	0.281511	No
N1-methylinosine	Nucleotide	Purine Metabolism, (Hypo)Xanthine/Inosine containing	-1.98301	0.00523934	0.0130984	Down	-2.18643	0.000747948	0.0114685	Down	0.203418	0.367089	0.479718	No
urate	Nucleotide	Purine Metabolism, (Hypo)Xanthine/Inosine containing	0.487464	0.167341	0.231859	No	-0.78201	0.651177	0.784139	No	1.26947	0.00167915	0.00510401	Up
xanthine	Nucleotide	Purine Metabolism, (Hypo)Xanthine/Inosine containing	2.56589	0.00178614	0.00524441	Up	1.02636	0.305786	0.494127	No	1.53953	0.0027028	0.00767461	Up
adenine	Nucleotide	Purine Metabolism, Adenine containing	1.83599	0.00119076	0.0039125	Up	-0.444655	0.254211	0.450914	No	2.28064	1.27692e-05	7.72874e-05	Up
adenosine	Nucleotide	Purine Metabolism, Adenine containing	0.0191411	0.967135	0.971358	No	0.117995	1	1	No	-0.0988534	0.952255	0.967682	No
adenosine 3',5'-cyclic monophosphate (cAMP)	Nucleotide	Purine Metabolism, Adenine containing	-0.0691087	0.967135	0.971358	No	-1.67806	0.0084889	0.0450565	Down	1.60895	0.000592869	0.00205568	Up
adenosine 5'-monophosphate (AMP)	Nucleotide	Purine Metabolism, Adenine containing	3.49663	0.00373105	0.00997838	Up - Very significant	2.64714	0.0180724	0.0779371	Up	0.849493	0.287298	0.394106	No
N1-methyladenosine	Nucleotide	Purine Metabolism, Adenine containing	-0.814316	0.00976423	0.0217333	No	-0.7578	0.03	0.10402	No	-0.0565164	0.56205	0.653987	No
N6-carbamoylthreonyladenosine	Nucleotide	Purine Metabolism, Adenine containing	-1.00976	0.0221084	0.0426112	Down	-0.771036	0.0941988	0.224904	No	-0.238719	0.674848	0.742655	No
N6-methyladenosine	Nucleotide	Purine Metabolism, Adenine containing	0.682081	0.167341	0.231859	No	-1.53297	0.00282457	0.0221472	Down	2.21505	5.66891e-08	1.62981e-06	Up
N6-succinyladenosine	Nucleotide	Purine Metabolism, Adenine containing	-0.289124	0.482416	0.564182	No	0.113778	0.955002	0.983509	No	-0.402902	0.287298	0.394106	No
7-methylguanine	Nucleotide	Purine Metabolism, Guanine containing	-0.144075	0.299119	0.375258	No	-1.41892	5.77683e-05	0.00429116	Down	1.27485	3.85486e-06	3.28377e-05	Up
guanosine	Nucleotide	Purine Metabolism, Guanine containing	1.26967	0.11983	0.176296	No	1.90058	0.0084889	0.0450565	Up	-0.630903	0.306092	0.410902	No
N1-methylguanosine	Nucleotide	Purine Metabolism, Guanine containing	-2.92696	0.0683496	0.109423	No	-2.9522	0.0254728	0.0960449	Down	0.0252395	0.764551	0.817891	No
N2,N2-dimethylguanosine	Nucleotide	Purine Metabolism, Guanine containing	-1.87982	0.00178614	0.00524441	Down	-1.83691	0.00171481	0.0169031	Down	-0.0429175	0.764551	0.817891	No
3-methylcytidine	Nucleotide	Pyrimidine Metabolism, Cytidine containing	0.974937	0.142216	0.203166	No	0.652712	0.305786	0.494127	No	0.322225	0.617356	0.700618	No
cytidine	Nucleotide	Pyrimidine Metabolism, Cytidine containing	-0.360527	0.77324	0.819563	No	0.416446	0.821365	0.9141	No	-0.776974	0.434894	0.545594	No
cytidine 5'-monophosphate (5'-CMP)	Nucleotide	Pyrimidine Metabolism, Cytidine containing	1.05121	0.0283401	0.0521457	Up	1.77658	0.00282457	0.0221472	Up	-0.72537	0.164162	0.248402	No
N4-acetylcytidine	Nucleotide	Pyrimidine Metabolism, Cytidine containing	1.16892	0.00976423	0.0217333	Up	0.552959	0.305786	0.494127	No	0.615965	0.287298	0.394106	No
orotate	Nucleotide	Pyrimidine Metabolism, Orotate containing	1.51663	0.0129793	0.0270565	Up	0.205311	0.496774	0.657916	No	1.31132	0.00967376	0.0228592	Up
orotidine	Nucleotide	Pyrimidine Metabolism, Orotate containing	0.0348097	0.836945	0.864509	No	-0.964175	0.151572	0.320812	No	0.998985	0.0480743	0.0877547	No
3-aminoisobutyrate	Nucleotide	Pyrimidine Metabolism, Thymine containing	-1.12082	0.0221084	0.0426112	Down	-0.771191	0.0941988	0.224904	No	-0.349633	0.219783	0.318593	No
5,6-dihydrothymine	Nucleotide	Pyrimidine Metabolism, Thymine containing	0.260605	0.384457	0.465395	No	-2.58055	0.000997264	0.0132329	Down	2.84116	3.85486e-06	3.28377e-05	Up
thymidine	Nucleotide	Pyrimidine Metabolism, Thymine containing	3.04317	0.00119076	0.0039125	Up	0.693067	0.279225	0.476894	No	2.3501	5.27209e-06	4.18131e-05	Up
2'-deoxyuridine	Nucleotide	Pyrimidine Metabolism, Uracil containing	3.45497	0.000476304	0.00210673	Up - Very significant	1.21034	0.169206	0.340386	No	2.24464	4.69953e-05	0.00022059	Up
3-ureidoisobutyrate	Nucleotide	Pyrimidine Metabolism, Uracil containing	-2.93438	0.22684	0.299846	No	-6.45175	0.00131651	0.0146515	Down	3.51738	7.157e-06	5.25354e-05	Up - Very significant
3-ureidopropionate	Nucleotide	Pyrimidine Metabolism, Uracil containing	1.84193	3.9692e-05	0.000608611	Up	-1.21081	0.00449073	0.0297942	Down	3.05273	4.25168e-07	6.51925e-06	Up
4-ureidobutyrate	Nucleotide	Pyrimidine Metabolism, Uracil containing	-1.76586	0.000158768	0.00116542	Down	-0.402212	0.230718	0.417835	No	-1.36365	0.000182142	0.000710046	Down
5-methyluridine (ribothymidine)	Nucleotide	Pyrimidine Metabolism, Uracil containing	3.88579	0.000476304	0.00210673	Up - Very significant	1.91135	0.0351657	0.116655	No	1.97443	4.69953e-05	0.00022059	Up
5,6-dihydrouracil	Nucleotide	Pyrimidine Metabolism, Uracil containing	4.81043	3.9692e-05	0.000608611	Up - Very significant	1.45976	0.169206	0.340386	No	3.35067	2.7636e-06	2.64845e-05	Up - Very significant
beta-alanine	Nucleotide	Pyrimidine Metabolism, Uracil containing	0.0544697	0.710844	0.767578	No	0.121779	0.571611	0.726357	No	-0.0673095	0.645846	0.717607	No
N-acetyl-beta-alanine	Nucleotide	Pyrimidine Metabolism, Uracil containing	2.89901	0.000476304	0.00210673	Up	0.918579	0.279225	0.476894	No	1.98043	4.69953e-05	0.00022059	Up
pseudouridine	Nucleotide	Pyrimidine Metabolism, Uracil containing	7.31529	3.9692e-05	0.000608611	Up - Very significant	2.556	0.0725935	0.186901	No	4.75929	9.49543e-07	1.07407e-05	Up - Very significant
uracil	Nucleotide	Pyrimidine Metabolism, Uracil containing	6.94634	0.000277844	0.00169657	Up - Very significant	3.79052	0.0084889	0.0450565	Up	3.15582	5.97645e-05	0.000273096	Up
uridine	Nucleotide	Pyrimidine Metabolism, Uracil containing	1.32199	0.0449313	0.0769296	Up	1.81226	0.0410155	0.126909	No	-0.490271	0.674848	0.742655	No
4-hydroxyphenylacetylglutamine	Peptide	Acetylated Peptides	-0.108621	0.34024	0.416251	No	-1.45528	0.169206	0.340386	No	1.34666	0.0707068	0.121969	No
phenylacetylcarnitine	Peptide	Acetylated Peptides	-1.98925	0.083115	0.127727	No	-1.61898	0.0633475	0.168764	No	-0.370271	0.56205	0.653987	No
phenylacetylglutamate	Peptide	Acetylated Peptides	-4.79862	3.9692e-05	0.000608611	Down - Very significant	-0.424529	0.571611	0.726357	No	-4.37409	9.9206e-08	2.20813e-06	Down - Very significant
phenylacetylglutamine	Peptide	Acetylated Peptides	-2.56578	0.00976423	0.0217333	Down	-1.27001	0.120365	0.268776	No	-1.29577	0.0027028	0.00767461	Down
phenylacetylhistidine	Peptide	Acetylated Peptides	-3.52705	0.00261967	0.00734786	Down - Very significant	-1.25231	0.055041	0.155014	No	-2.27474	9.48693e-05	0.000404073	Down
phenylacetylserine	Peptide	Acetylated Peptides	0.482282	0.967135	0.971358	No	0.103822	0.865552	0.931717	No	0.378459	0.617356	0.700618	No
alanylisoleucine	Peptide	Dipeptide	2.08533	0.0283401	0.0521457	Up	2.36184	0.0084889	0.0450565	Up	-0.276503	0.434894	0.545594	No
alanylleucine	Peptide	Dipeptide	3.10097	0.0170676	0.0343342	Up	3.49193	0.00221344	0.0198347	Up	-0.390969	0.306092	0.410902	No
alanylphenylalanine	Peptide	Dipeptide	4.68192	3.9692e-05	0.000608611	Up - Very significant	3.31788	0.0125388	0.0596672	Up	1.36404	0.000711576	0.0024068	Up
alanylproline	Peptide	Dipeptide	4.81814	0.00718425	0.0172123	Up	5.40816	0.000550319	0.00926147	Up - Very significant	-0.590018	0.50918	0.611016	No
alanylvaline	Peptide	Dipeptide	3.1151	0.0283401	0.0521457	Up	5.04809	9.12131e-05	0.00429116	Up - Very significant	-1.93299	0.000335047	0.00121675	Down
alpha-glutamylalanine	Peptide	Dipeptide	5.64749	0.000476304	0.00210673	Up - Very significant	5.48325	0.000285801	0.00597584	Up - Very significant	0.164243	0.645846	0.717607	No
alpha-glutamyllysine	Peptide	Dipeptide	4.99397	0.000754148	0.00285913	Up - Very significant	5.19325	0.00013682	0.00429116	Up - Very significant	-0.199277	0.952255	0.967682	No
alpha-glutamylvaline	Peptide	Dipeptide	5.56521	0.000754148	0.00285913	Up - Very significant	5.64171	0.000747948	0.0114685	Up	-0.0764932	0.920506	0.945163	No
asparaginylleucine	Peptide	Dipeptide	5.6728	0.000158768	0.00116542	Up - Very significant	4.59059	0.000200669	0.00512821	Up - Very significant	1.08221	0.00647598	0.0159587	Up
asparaginylvaline	Peptide	Dipeptide	4.68974	0.000476304	0.00210673	Up - Very significant	5.0515	5.77683e-05	0.00429116	Up - Very significant	-0.36176	0.50918	0.611016	No
aspartylarginine	Peptide	Dipeptide	3.21322	0.0170676	0.0343342	Up	3.34808	0.0103466	0.0528827	Up	-0.134859	0.952255	0.967682	No
aspartylisoleucine*	Peptide	Dipeptide	4.06643	0.000754148	0.00285913	Up - Very significant	4.42467	5.77683e-05	0.00429116	Up - Very significant	-0.358241	0.50918	0.611016	No
aspartylleucine	Peptide	Dipeptide	4.05279	0.00119076	0.0039125	Up - Very significant	4.35445	0.000200669	0.00512821	Up - Very significant	-0.30166	0.857425	0.899123	No
aspartyllysine	Peptide	Dipeptide	4.19243	0.000754148	0.00285913	Up - Very significant	3.9384	0.000550319	0.00926147	Up - Very significant	0.254028	0.458957	0.569569	No
aspartylvaline	Peptide	Dipeptide	5.51349	0.000476304	0.00210673	Up - Very significant	5.36496	0.000285801	0.00597584	Up - Very significant	0.148524	0.617356	0.700618	No
cyclo(ala-pro)	Peptide	Dipeptide	0.00214911	0.967135	0.971358	No	-1.08778	0.055041	0.155014	No	1.08992	0.00647598	0.0159587	Up
cyclo(L-phe-L-pro)	Peptide	Dipeptide	0.594703	0.77324	0.819563	No	-1.29766	0.305786	0.494127	No	1.89236	0.0141398	0.0309729	Up
cyclo(leu-pro)	Peptide	Dipeptide	1.27658	0.195562	0.263037	No	-1.78516	0.0633475	0.168764	No	3.06174	2.19954e-05	0.000116745	Up
cyclo(pro-val)	Peptide	Dipeptide	1.14305	0.195562	0.263037	No	0.119621	1	1	No	1.02343	0.0180031	0.0379881	Up
glutaminylisoleucine	Peptide	Dipeptide	3.104	0.00718425	0.0172123	Up	3.52966	0.00131651	0.0146515	Up	-0.425665	0.434894	0.545594	No
glutaminylleucine	Peptide	Dipeptide	1.67962	0.0170676	0.0343342	Up	2.07608	0.00282457	0.0221472	Up	-0.396467	0.458957	0.569569	No
glutaminylproline	Peptide	Dipeptide	3.99895	0.0221084	0.0426112	Up	5.03097	0.000747948	0.0114685	Up	-1.03202	0.164162	0.248402	No
glycylisoleucine	Peptide	Dipeptide	2.73306	0.00119076	0.0039125	Up	3.12474	5.77683e-05	0.00429116	Up	-0.391675	0.434894	0.545594	No
glycylleucine	Peptide	Dipeptide	3.53727	0.00261967	0.00734786	Up - Very significant	3.96658	0.00013682	0.00429116	Up - Very significant	-0.42931	0.235523	0.338565	No
glycylphenylalanine	Peptide	Dipeptide	5.6162	7.9384e-05	0.000771478	Up - Very significant	4.39125	0.000200669	0.00512821	Up - Very significant	1.22495	0.00365704	0.00997376	Up
glycylproline	Peptide	Dipeptide	2.92405	0.00261967	0.00734786	Up	2.60003	0.00282457	0.0221472	Up	0.324017	0.306092	0.410902	No
glycylvaline	Peptide	Dipeptide	4.35435	0.00119076	0.0039125	Up - Very significant	4.7085	5.77683e-05	0.00429116	Up - Very significant	-0.354142	0.50918	0.611016	No
histidylalanine	Peptide	Dipeptide	3.7869	0.00261967	0.00734786	Up - Very significant	4.67356	5.77683e-05	0.00429116	Up - Very significant	-0.886656	0.589414	0.680093	No
histidylglutamate	Peptide	Dipeptide	4.39381	0.000754148	0.00285913	Up - Very significant	3.92895	0.00131651	0.0146515	Up	0.464858	0.129748	0.205335	No
histidylglycine	Peptide	Dipeptide	4.04978	0.00178614	0.00524441	Up - Very significant	3.49381	0.00013682	0.00429116	Up - Very significant	0.555973	0.458957	0.569569	No
histidylleucine	Peptide	Dipeptide	4.67531	0.000476304	0.00210673	Up - Very significant	4.92674	9.12131e-05	0.00429116	Up - Very significant	-0.251431	0.888881	0.922298	No
histidylproline	Peptide	Dipeptide	3.51164	0.00718425	0.0172123	Up	3.98988	0.00131651	0.0146515	Up	-0.478241	0.56205	0.653987	No
histidylvaline	Peptide	Dipeptide	4.4868	0.000476304	0.00210673	Up - Very significant	4.65445	0.00013682	0.00429116	Up - Very significant	-0.167657	0.645846	0.717607	No
isoleucylglycine	Peptide	Dipeptide	5.62486	0.000277844	0.00169657	Up - Very significant	4.77198	0.00013682	0.00429116	Up - Very significant	0.85288	0.0180031	0.0379881	No
isoleucylisoleucine	Peptide	Dipeptide	2.24885	0.0683496	0.109423	No	2.44685	0.0215111	0.0857957	Up	-0.198	0.50918	0.611016	No
isoleucylleucine/leucylisoleucine	Peptide	Dipeptide	3.59012	0.00976423	0.0217333	Up	3.99349	0.00171481	0.0169031	Up	-0.403375	0.645846	0.717607	No
isoleucylproline	Peptide	Dipeptide	2.64771	0.00718425	0.0172123	Up	3.00849	0.000747948	0.0114685	Up	-0.36078	0.952255	0.967682	No
isoleucylserine	Peptide	Dipeptide	-2.62945	0.000754148	0.00285913	Down	-2.103	0.00691396	0.0407746	Down	-0.526446	0.119574	0.190545	No
isoleucylthreonine	Peptide	Dipeptide	5.33532	7.9384e-05	0.000771478	Up - Very significant	4.26288	0.00013682	0.00429116	Up - Very significant	1.07244	0.00647598	0.0159587	Up
leucylalanine	Peptide	Dipeptide	4.84388	0.000158768	0.00116542	Up - Very significant	1.88565	0.0476224	0.139827	No	2.95823	0.000711576	0.0024068	Up
leucylglycine	Peptide	Dipeptide	4.98007	0.000158768	0.00116542	Up - Very significant	3.86149	0.000401338	0.00769231	Up - Very significant	1.11857	0.00365704	0.00997376	Up
leucylleucine	Peptide	Dipeptide	3.29926	0.00976423	0.0217333	Up	3.8	0.00131651	0.0146515	Up	-0.50074	0.50918	0.611016	No
leucylproline	Peptide	Dipeptide	2.24955	0.0283401	0.0521457	Up	3.59074	0.00221344	0.0198347	Up	-1.3412	0.0284326	0.0551081	Down
leucylthreonine	Peptide	Dipeptide	6.92185	0.000277844	0.00169657	Up - Very significant	5.95849	0.00013682	0.00429116	Up - Very significant	0.963363	0.00647598	0.0159587	No
leucylvaline	Peptide	Dipeptide	3.19007	0.00976423	0.0217333	Up	3.50708	0.00131651	0.0146515	Up	-0.317011	0.535297	0.634631	No
lysylglutamine	Peptide	Dipeptide	4.04337	0.000476304	0.00210673	Up - Very significant	4.25978	9.12131e-05	0.00429116	Up - Very significant	-0.21641	0.674848	0.742655	No
phenylalanylalanine	Peptide	Dipeptide	3.64707	0.00119076	0.0039125	Up - Very significant	4.05026	5.77683e-05	0.00429116	Up - Very significant	-0.403182	0.434894	0.545594	No
phenylalanylglycine	Peptide	Dipeptide	3.42277	0.000476304	0.00210673	Up - Very significant	3.77358	5.77683e-05	0.00429116	Up - Very significant	-0.350819	0.434894	0.545594	No
phenylalanylserine	Peptide	Dipeptide	2.51647	0.00976423	0.0217333	Up	3.29507	0.00013682	0.00429116	Up	-0.778604	0.0480743	0.0877547	No
prolylalanine	Peptide	Dipeptide	2.31428	0.0283401	0.0521457	Up	3.32855	0.00221344	0.0198347	Up	-1.01426	0.110017	0.179886	No
prolylglycine	Peptide	Dipeptide	-2.71783	0.0129793	0.0270565	Down	-1.10221	0.33388	0.524777	No	-1.61562	0.0124884	0.0283453	Down
prolylproline	Peptide	Dipeptide	-1.12583	0.083115	0.127727	No	-0.597128	0.33388	0.524777	No	-0.528697	0.984076	0.985505	No
prolylvaline	Peptide	Dipeptide	1.73237	0.167341	0.231859	No	3.59232	0.000401338	0.00769231	Up - Very significant	-1.85996	1.27692e-05	7.72874e-05	Down
pyroglutamylvaline	Peptide	Dipeptide	4.80509	0.00523934	0.0130984	Up	4.10636	0.0035786	0.0251962	Up	0.698728	0.164162	0.248402	No
serylleucine	Peptide	Dipeptide	5.16005	0.000158768	0.00116542	Up - Very significant	3.99188	0.0035786	0.0251962	Up	1.16817	0.00423573	0.0113722	Up
serylvaline	Peptide	Dipeptide	4.01997	0.00178614	0.00524441	Up - Very significant	4.34914	0.00013682	0.00429116	Up - Very significant	-0.329171	0.50918	0.611016	No
threonylalanine	Peptide	Dipeptide	4.73926	0.00119076	0.0039125	Up - Very significant	4.94475	0.000285801	0.00597584	Up - Very significant	-0.205497	0.50918	0.611016	No
threonylisoleucine	Peptide	Dipeptide	1.44488	0.22684	0.299846	No	2.2784	0.0351657	0.116655	No	-0.83352	0.219783	0.318593	No
threonylleucine	Peptide	Dipeptide	2.77229	0.0129793	0.0270565	Up	3.11633	0.00221344	0.0198347	Up	-0.344044	0.252017	0.353439	No
threonyllysine	Peptide	Dipeptide	4.00481	0.000476304	0.00210673	Up - Very significant	4.23755	5.77683e-05	0.00429116	Up - Very significant	-0.232741	0.50918	0.611016	No
threonylvaline	Peptide	Dipeptide	2.64515	0.0556482	0.0923011	Up	4.14694	0.00171481	0.0169031	Up	-1.50179	0.0027028	0.00767461	Down
valylalanine	Peptide	Dipeptide	3.71546	0.00119076	0.0039125	Up - Very significant	4.14725	9.12131e-05	0.00429116	Up - Very significant	-0.431784	0.764551	0.817891	No
valylasparagine	Peptide	Dipeptide	2.29806	0.00976423	0.0217333	Up	2.62557	0.00221344	0.0198347	Up	-0.327507	0.50918	0.611016	No
valylglutamine	Peptide	Dipeptide	2.61451	0.0129793	0.0270565	Up	3.059	0.00282457	0.0221472	Up	-0.444491	0.50918	0.611016	No
valylglycine	Peptide	Dipeptide	3.01545	0.00976423	0.0217333	Up	3.7161	0.000200669	0.00512821	Up - Very significant	-0.70065	0.306092	0.410902	No
valylleucine	Peptide	Dipeptide	3.16795	0.0283401	0.0521457	Up	3.7486	0.0084889	0.0450565	Up	-0.580649	0.535297	0.634631	No
valylproline	Peptide	Dipeptide	2.56282	0.0221084	0.0426112	Up	3.10488	0.0035786	0.0251962	Up	-0.542061	0.287298	0.394106	No
valylserine	Peptide	Dipeptide	5.14135	0.000158768	0.00116542	Up - Very significant	4.00253	0.000285801	0.00597584	Up - Very significant	1.13882	0.00423573	0.0113722	Up
valylthreonine	Peptide	Dipeptide	5.73516	0.000158768	0.00116542	Up - Very significant	4.55028	0.000285801	0.00597584	Up - Very significant	1.18488	0.00423573	0.0113722	Up
anserine	Peptide	Dipeptide Derivative	0.12744	0.77324	0.819563	No	-1.85586	0.188246	0.36282	No	1.9833	0.119574	0.190545	No
N-acetylcarnosine	Peptide	Dipeptide Derivative	1.33478	0.00976423	0.0217333	Up	0.26988	0.53356	0.693327	No	1.0649	0.00742133	0.0179046	Up
ADSGEGDFXAEGGGVR*	Peptide	Fibrinogen Cleavage Peptide	3.49135	0.000476304	0.00210673	Up - Very significant	1.80073	0.169206	0.340386	No	1.69063	4.69953e-05	0.00022059	Up
DSGEGDFXAEGGGVR*	Peptide	Fibrinogen Cleavage Peptide	4.80886	0.000476304	0.00210673	Up - Very significant	2.72786	0.055041	0.155014	No	2.081	4.69953e-05	0.00022059	Up
gamma-glutamyl-alpha-lysine	Peptide	Gamma-glutamyl Amino Acid	2.2049	0.00373105	0.00997838	Up	2.16798	0.00449073	0.0297942	Up	0.0369134	0.795214	0.84156	No
gamma-glutamyl-epsilon-lysine	Peptide	Gamma-glutamyl Amino Acid	2.2531	0.00523934	0.0130984	Up	2.32142	0.00282457	0.0221472	Up	-0.068322	0.888881	0.922298	No
gamma-glutamylglutamate	Peptide	Gamma-glutamyl Amino Acid	2.23399	0.00976423	0.0217333	Up	1.97576	0.0410155	0.126909	No	0.258231	0.764551	0.817891	No
gamma-glutamylglutamine	Peptide	Gamma-glutamyl Amino Acid	5.84049	0.000476304	0.00210673	Up - Very significant	4.76615	0.00559441	0.034776	Up	1.07433	0.645846	0.717607	No
gamma-glutamylglycine	Peptide	Gamma-glutamyl Amino Acid	-0.835832	0.431968	0.512127	No	2.02518	0.106683	0.249529	No	-2.86101	0.022721	0.0466592	Down
gamma-glutamylhistidine	Peptide	Gamma-glutamyl Amino Acid	0.952879	0.083115	0.127727	No	1.11709	0.0828611	0.207153	No	-0.164208	0.764551	0.817891	No
gamma-glutamylisoleucine*	Peptide	Gamma-glutamyl Amino Acid	-1.42494	0.0556482	0.0923011	Down	0.0895667	1	1	No	-1.51451	0.0124884	0.0283453	Down
gamma-glutamylleucine	Peptide	Gamma-glutamyl Amino Acid	4.06815	0.00119076	0.0039125	Up - Very significant	4.41914	0.000200669	0.00512821	Up - Very significant	-0.350989	0.434894	0.545594	No
gamma-glutamylphenylalanine	Peptide	Gamma-glutamyl Amino Acid	1.1617	0.100262	0.15138	No	1.06854	0.151572	0.320812	No	0.0931595	0.984076	0.985505	No
gamma-glutamylthreonine	Peptide	Gamma-glutamyl Amino Acid	2.30465	0.0283401	0.0521457	Up	1.77988	0.0476224	0.139827	No	0.52477	0.589414	0.680093	No
gamma-glutamyltyrosine	Peptide	Gamma-glutamyl Amino Acid	1.73852	0.0170676	0.0343342	Up	1.24284	0.120365	0.268776	No	0.495682	0.674848	0.742655	No
gamma-glutamylvaline	Peptide	Gamma-glutamyl Amino Acid	0.751722	0.650353	0.710038	No	1.92021	0.0215111	0.0857957	Up	-1.16849	0.0643831	0.113327	No
pro-pro-pro	Peptide	Polypeptide	-2.6932	0.0221084	0.0426112	Down	-2.13129	0.0351657	0.116655	No	-0.561903	0.483727	0.596021	No
tartronate (hydroxymalonate)	Xenobiotics	Bacterial/Fungal	2.15298	0.00718425	0.0172123	Up	0.528586	0.571611	0.726357	No	1.62439	0.000711576	0.0024068	Up
2-hydroxyhippurate (salicylurate)	Xenobiotics	Benzoate Metabolism	-0.9598	0.195562	0.263037	No	-1.58969	0.0633475	0.168764	No	0.629887	0.388946	0.502571	No
3-(3-hydroxyphenyl)propionate	Xenobiotics	Benzoate Metabolism	4.03372	0.000476304	0.00210673	Up - Very significant	2.86251	0.0215111	0.0857957	Up	1.17121	0.19053	0.281511	No
3-(3-hydroxyphenyl)propionate sulfate	Xenobiotics	Benzoate Metabolism	0.715609	0.299119	0.375258	No	0.713302	0.254211	0.450914	No	0.00230641	0.920506	0.945163	No
3-hydroxyhippurate	Xenobiotics	Benzoate Metabolism	-1.74833	0.0129793	0.0270565	Down	-0.0328522	0.955002	0.983509	No	-1.71547	0.19053	0.281511	No
3-methoxycatechol sulfate (1)	Xenobiotics	Benzoate Metabolism	1.79225	0.195562	0.263037	No	0.976417	0.461317	0.629068	No	0.815834	0.458957	0.569569	No
3-methyl catechol sulfate (1)	Xenobiotics	Benzoate Metabolism	2.20914	0.0170676	0.0343342	Up	-0.314172	0.777714	0.886979	No	2.52331	0.00120334	0.00382629	Up
4-ethylphenylsulfate	Xenobiotics	Benzoate Metabolism	2.89684	0.00119076	0.0039125	Up	1.40563	0.0410155	0.126909	No	1.49122	0.00489277	0.0129349	Up
4-hydroxyhippurate	Xenobiotics	Benzoate Metabolism	-0.819341	0.167341	0.231859	No	-1.76882	0.03	0.10402	No	0.949475	0.0707068	0.121969	No
4-methylcatechol sulfate	Xenobiotics	Benzoate Metabolism	-0.793581	0.535842	0.615193	No	1.44312	0.188246	0.36282	No	-2.2367	0.0159726	0.0345489	Down
4-vinylphenol sulfate	Xenobiotics	Benzoate Metabolism	4.49608	0.00178614	0.00524441	Up - Very significant	1.74195	0.169206	0.340386	No	2.75413	0.000147307	0.000594395	Up
benzoate	Xenobiotics	Benzoate Metabolism	3.71527	7.9384e-05	0.000771478	Up - Very significant	0.554794	0.427261	0.605359	No	3.16048	9.9206e-08	2.20813e-06	Up
catechol sulfate	Xenobiotics	Benzoate Metabolism	0.985454	0.299119	0.375258	No	0.971849	0.305786	0.494127	No	0.0136048	0.617356	0.700618	No
hippurate	Xenobiotics	Benzoate Metabolism	1.3929	0.0283401	0.0521457	Up	-0.583267	0.427261	0.605359	No	1.97617	7.54816e-05	0.000329635	Up
methyl-4-hydroxybenzoate sulfate	Xenobiotics	Benzoate Metabolism	4.03397	0.00976423	0.0217333	Up	0.279245	0.777714	0.886979	No	3.75472	0.000492161	0.00175047	Up - Very significant
O-methylcatechol sulfate	Xenobiotics	Benzoate Metabolism	1.21384	0.22684	0.299846	No	0.475936	0.651177	0.784139	No	0.737906	0.56205	0.653987	No
p-cresol sulfate	Xenobiotics	Benzoate Metabolism	1.05443	0.535842	0.615193	No	1.1297	0.363506	0.545258	No	-0.0752672	0.920506	0.945163	No
p-hydroxybenzaldehyde	Xenobiotics	Benzoate Metabolism	0.68078	0.535842	0.615193	No	-0.607435	0.363506	0.545258	No	1.28822	0.0141398	0.0309729	Up
propyl 4-hydroxybenzoate sulfate	Xenobiotics	Benzoate Metabolism	3.58801	0.00523934	0.0130984	Up	1.00492	0.363506	0.545258	No	2.58309	0.00231324	0.00685037	Up
1,2,3-benzenetriol sulfate (2)	Xenobiotics	Chemical	-1.05318	0.34024	0.416251	No	-0.129507	1	1	No	-0.923676	0.176993	0.263769	No
2-aminophenol sulfate	Xenobiotics	Chemical	3.06697	0.0449313	0.0769296	Up	0.264983	0.865552	0.931717	No	2.80199	0.00489277	0.0129349	Up
3-hydroxypyridine sulfate	Xenobiotics	Chemical	2.04667	0.0358419	0.0639041	Up	-0.053611	1	1	No	2.10028	0.0391957	0.0725067	Up
4-acetamidobenzoate	Xenobiotics	Chemical	0.417155	0.650353	0.710038	No	0.936494	0.106683	0.249529	No	-0.519339	0.152023	0.234666	No
6-hydroxyindole sulfate	Xenobiotics	Chemical	2.10372	0.00718425	0.0172123	Up	0.683209	0.279225	0.476894	No	1.42051	0.0141398	0.0309729	Up
benzoylcarnitine*	Xenobiotics	Chemical	-0.328406	0.77324	0.819563	No	-2.66099	0.00691396	0.0407746	Down	2.33258	0.0110046	0.0254804	Up
dimethyl sulfone	Xenobiotics	Chemical	-1.54452	0.0683496	0.109423	No	-0.549613	0.53356	0.693327	No	-0.994907	0.0643831	0.113327	No
lanthionine	Xenobiotics	Chemical	-5.76191	3.9692e-05	0.000608611	Down - Very significant	-2.47751	0.0351657	0.116655	No	-3.2844	9.49543e-07	1.07407e-05	Down
N-methylpipecolate	Xenobiotics	Chemical	-1.94901	0.00178614	0.00524441	Down	-1.65942	0.0035786	0.0251962	Down	-0.289589	0.645846	0.717607	No
nornicotine	Xenobiotics	Chemical	-0.215486	1	1	No	0.286297	0.39464	0.578135	No	-0.501783	0.252017	0.353439	No
O-sulfo-L-tyrosine	Xenobiotics	Chemical	2.36432	0.100262	0.15138	No	0.00859517	0.734719	0.849172	No	2.35573	3.85486e-06	3.28377e-05	Up
perfluorooctanesulfonic acid (PFOS)	Xenobiotics	Chemical	-2.72547	0.000277844	0.00169657	Down	-0.0112091	0.955002	0.983509	No	-2.71426	5.27209e-06	4.18131e-05	Down
succinimide	Xenobiotics	Chemical	-2.31874	0.000158768	0.00116542	Down	-1.45793	0.0125388	0.0596672	Down	-0.860813	0.0317074	0.0601047	No
sulfate*	Xenobiotics	Chemical	4.26389	7.9384e-05	0.000771478	Up - Very significant	1.01765	0.254211	0.450914	No	3.24625	3.85486e-06	3.28377e-05	Up
thioproline	Xenobiotics	Chemical	-3.29005	0.000277844	0.00169657	Down	-0.843193	0.910143	0.960243	No	-2.44686	4.25168e-07	6.51925e-06	Down
2-acetamidophenol sulfate	Xenobiotics	Drug	-1.09308	0.083115	0.127727	No	-0.373628	0.734719	0.849172	No	-0.719457	0.434894	0.545594	No
2-hydroxyacetaminophen sulfate*	Xenobiotics	Drug	3.08347	0.0556482	0.0923011	Up	2.62595	0.0180724	0.0779371	Up	0.457518	0.56205	0.653987	No
2-methoxyacetaminophen glucuronide*	Xenobiotics	Drug	2.51527	0.195562	0.263037	No	2.75387	0.0125388	0.0596672	Up	-0.238597	0.645846	0.717607	No
2-methoxyacetaminophen sulfate*	Xenobiotics	Drug	3.03516	0.0449313	0.0769296	Up	2.25016	0.0410155	0.126909	No	0.785009	0.219783	0.318593	No
3-(cystein-S-yl)acetaminophen*	Xenobiotics	Drug	-2.88702	0.142216	0.203166	No	2.02401	0.208741	0.388225	No	-4.91103	0.00142389	0.00444563	Down - Very significant
3-(N-acetyl-L-cystein-S-yl) acetaminophen	Xenobiotics	Drug	1.30728	0.195562	0.263037	No	1.35791	0.0633475	0.168764	No	-0.0506235	0.888881	0.922298	No
3-hydroxyquinine	Xenobiotics	Drug	0.11864	0.591808	0.657564	No	-0.567159	0.610845	0.759429	No	0.685799	0.952255	0.967682	No
4-acetamidophenol	Xenobiotics	Drug	5.48192	0.000754148	0.00285913	Up - Very significant	3.00994	0.0180724	0.0779371	Up	2.47198	0.0202466	0.0423338	Up
4-acetamidophenylglucuronide	Xenobiotics	Drug	3.17659	0.167341	0.231859	No	4.10638	0.0150958	0.0694406	Up	-0.929792	0.458957	0.569569	No
4-acetaminophen sulfate	Xenobiotics	Drug	4.71155	0.0221084	0.0426112	Up	3.40077	0.03	0.10402	No	1.31078	0.388946	0.502571	No
4-acetylphenol sulfate	Xenobiotics	Drug	1.41322	0.083115	0.127727	No	0.480664	0.461317	0.629068	No	0.932558	0.110017	0.179886	No
4-aminophenol sulfate (2)	Xenobiotics	Drug	2.71451	0.00523934	0.0130984	Up	1.50089	0.055041	0.155014	No	1.21362	0.0027028	0.00767461	Up
alpha-hydroxymetoprolol	Xenobiotics	Drug	0.11864	0.591808	0.657564	No	-0.160589	0.651177	0.784139	No	0.279229	0.984076	0.985505	No
carboxyibuprofen	Xenobiotics	Drug	2.60764	0.000476304	0.00210673	Up	0.771992	0.151572	0.320812	No	1.83565	0.000274645	0.00100267	Up
ciprofloxacin	Xenobiotics	Drug	2.60764	0.000476304	0.00210673	Up	-0.704444	0.363506	0.545258	No	3.31208	0.000147307	0.000594395	Up
dexlansoprazole	Xenobiotics	Drug	2.60764	0.000476304	0.00210673	Up	0.689498	0.188246	0.36282	No	1.91814	0.000147307	0.000594395	Up
escitalopram	Xenobiotics	Drug	1.01848	0.0449313	0.0769296	Up	-0.896764	0.955002	0.983509	No	1.91524	0.00365704	0.00997376	Up
fluconazole	Xenobiotics	Drug	0.11864	0.591808	0.657564	No	-0.124216	0.651177	0.784139	No	0.242856	0.984076	0.985505	No
fluoxetine	Xenobiotics	Drug	2.43402	0.00178614	0.00524441	Up	1.2901	0.0725935	0.186901	No	1.14391	0.00120334	0.00382629	Up
furosemide	Xenobiotics	Drug	2.60764	0.000476304	0.00210673	Up	-1.53302	0.363506	0.545258	No	4.14066	7.157e-06	5.25354e-05	Up - Very significant
gabapentin	Xenobiotics	Drug	-7.38483	0.00119076	0.0039125	Down - Very significant	1.91973	0.279225	0.476894	No	-9.30455	1.27692e-05	7.72874e-05	Down - Very significant
hydroquinone sulfate	Xenobiotics	Drug	1.26972	0.11983	0.176296	No	0.284995	0.496774	0.657916	No	0.984728	0.252017	0.353439	No
hydroxybupropion	Xenobiotics	Drug	-0.80437	0.77324	0.819563	No	-0.255471	0.692499	0.811247	No	-0.548899	0.73424	0.796581	No
lidocaine	Xenobiotics	Drug	1.06082	0.299119	0.375258	No	1.95759	0.188246	0.36282	No	-0.896772	0.617356	0.700618	No
metoclopramide	Xenobiotics	Drug	0.11864	0.591808	0.657564	No	-0.27003	0.427261	0.605359	No	0.38867	0.73424	0.796581	No
metoprolol	Xenobiotics	Drug	0.11864	0.591808	0.657564	No	-0.495556	1	1	No	0.614196	0.589414	0.680093	No
metoprolol acid metabolite*	Xenobiotics	Drug	0.11864	0.591808	0.657564	No	-0.881009	0.821365	0.9141	No	0.999649	0.434894	0.545594	No
N-desmethyl tramadol	Xenobiotics	Drug	2.64632	0.0129793	0.0270565	Up	1.65169	0.363506	0.545258	No	0.994637	0.00101364	0.00329912	No
N-ethylglycinexylidide	Xenobiotics	Drug	-0.192752	0.77324	0.819563	No	2.30253	0.03	0.10402	No	-2.49528	0.00314834	0.00879497	Down
nicotine	Xenobiotics	Drug	-0.856339	1	1	No	0.286297	0.39464	0.578135	No	-1.14264	0.252017	0.353439	No
noroxycodone	Xenobiotics	Drug	2.48805	0.100262	0.15138	No	2.6557	0.055041	0.155014	No	-0.167657	0.645846	0.717607	No
O-desmethyltramadol	Xenobiotics	Drug	1.33564	0.431968	0.512127	No	1.00224	0.461317	0.629068	No	0.333393	0.984076	0.985505	No
O-desmethyltramadol glucuronide	Xenobiotics	Drug	0.795849	0.431968	0.512127	No	0.323414	0.692499	0.811247	No	0.472435	0.764551	0.817891	No
omeprazole	Xenobiotics	Drug	2.60764	0.000476304	0.00210673	Up	-0.276397	1	1	No	2.88404	7.157e-06	5.25354e-05	Up
ondansetron	Xenobiotics	Drug	3.40016	0.0129793	0.0270565	Up	1.18516	0.496774	0.657916	No	2.215	0.00022422	0.000845418	Up
oxycodone	Xenobiotics	Drug	3.75587	0.100262	0.15138	No	3.92353	0.055041	0.155014	No	-0.167657	0.645846	0.717607	No
pseudoephedrine	Xenobiotics	Drug	-1.75372	0.261411	0.339049	No	-3.15376	0.208741	0.388225	No	1.40004	0.50918	0.611016	No
quinine	Xenobiotics	Drug	0.11864	0.591808	0.657564	No	-1.04374	0.865552	0.931717	No	1.16238	0.826188	0.867686	No
rocuronium	Xenobiotics	Drug	-5.89598	0.00373105	0.00997838	Down - Very significant	3.11225	0.151572	0.320812	No	-9.00824	1.41723e-08	8.88989e-07	Down - Very significant
S-carboxymethyl-L-cysteine	Xenobiotics	Drug	-4.80813	0.00261967	0.00734786	Down - Very significant	-1.99162	0.120365	0.268776	No	-2.81652	9.59464e-06	6.49049e-05	Down
salicylate	Xenobiotics	Drug	2.51286	0.00523934	0.0130984	Up	0.669479	0.39464	0.578135	No	1.84338	0.00563623	0.0144572	Up
salicyluric glucuronide*	Xenobiotics	Drug	-1.62085	0.00718425	0.0172123	Down	0.13971	0.651177	0.784139	No	-1.76056	0.0284326	0.0551081	Down
sulfamethoxazole	Xenobiotics	Drug	3.34631	0.261411	0.339049	No	3.51397	0.135315	0.291772	No	-0.167657	0.645846	0.717607	No
tramadol	Xenobiotics	Drug	1.336	0.431968	0.512127	No	0.908346	0.461317	0.629068	No	0.427651	0.984076	0.985505	No
trazadone	Xenobiotics	Drug	-0.475905	0.77324	0.819563	No	-0.184937	0.651177	0.784139	No	-0.290968	0.795214	0.84156	No
warfarin	Xenobiotics	Drug	4.00919	0.000476304	0.00210673	Up - Very significant	2.27945	0.055041	0.155014	No	1.72974	0.000274645	0.00100267	Up
1,6-anhydroglucose	Xenobiotics	Food Component/Plant	0.181275	0.901802	0.919119	No	-1.22984	0.53356	0.693327	No	1.41111	0.252017	0.353439	No
2-piperidinone	Xenobiotics	Food Component/Plant	0.44753	0.591808	0.657564	No	-1.06814	0.230718	0.417835	No	1.51567	0.0643831	0.113327	No
2,3-dihydroxyisovalerate	Xenobiotics	Food Component/Plant	4.39896	0.00976423	0.0217333	Up	2.59353	0.120365	0.268776	No	1.80544	0.0391957	0.0725067	Up
3-dehydroshikimate	Xenobiotics	Food Component/Plant	-0.606724	0.482416	0.564182	No	0.50154	0.363506	0.545258	No	-1.10826	0.0284326	0.0551081	Down
4-allylphenol sulfate	Xenobiotics	Food Component/Plant	4.58434	0.000476304	0.00210673	Up - Very significant	2.64369	0.0476224	0.139827	No	1.94066	0.000274645	0.00100267	Up
acesulfame	Xenobiotics	Food Component/Plant	2.84595	0.0683496	0.109423	No	-0.0792983	0.910143	0.960243	No	2.92525	0.0180031	0.0379881	Up
beta-cryptoxanthin	Xenobiotics	Food Component/Plant	-1.77515	0.0449313	0.0769296	Down	-0.732744	0.305786	0.494127	No	-1.0424	0.0391957	0.0725067	Down
beta-guanidinopropanoate	Xenobiotics	Food Component/Plant	-2.37243	0.00976423	0.0217333	Down	1.94615	0.188246	0.36282	No	-4.31858	9.59464e-06	6.49049e-05	Down - Very significant
betonicine	Xenobiotics	Food Component/Plant	-2.18603	0.34024	0.416251	No	-0.423967	0.610845	0.759429	No	-1.76206	0.252017	0.353439	No
carotene diol (1)	Xenobiotics	Food Component/Plant	-2.57834	7.9384e-05	0.000771478	Down	-0.873469	0.106683	0.249529	No	-1.70487	0.0141398	0.0309729	Down
carotene diol (2)	Xenobiotics	Food Component/Plant	0.0296302	0.967135	0.971358	No	-0.159214	0.692499	0.811247	No	0.188844	0.795214	0.84156	No
carotene diol (3)	Xenobiotics	Food Component/Plant	1.80244	0.0129793	0.0270565	Up	0.304888	0.610845	0.759429	No	1.49755	2.7636e-06	2.64845e-05	Up
cinnamoylglycine	Xenobiotics	Food Component/Plant	-2.07824	0.00523934	0.0130984	Down	-1.58923	0.0828611	0.207153	No	-0.489016	0.325656	0.432953	No
daidzein	Xenobiotics	Food Component/Plant	3.12166	0.000754148	0.00285913	Up	0.882653	0.305786	0.494127	No	2.239	3.67487e-05	0.000185085	Up
daidzein sulfate (2)	Xenobiotics	Food Component/Plant	2.17623	0.083115	0.127727	No	0.401682	0.461317	0.629068	No	1.77455	0.101054	0.167211	No
dihydroferulic acid	Xenobiotics	Food Component/Plant	3.44871	0.000754148	0.00285913	Up - Very significant	0.954775	0.363506	0.545258	No	2.49394	0.00365704	0.00997376	Up
ergothioneine	Xenobiotics	Food Component/Plant	-3.03158	0.22684	0.299846	No	-1.34318	0.865552	0.931717	No	-1.6884	0.000711576	0.0024068	Down
erythritol	Xenobiotics	Food Component/Plant	-1.90846	0.0129793	0.0270565	Down	-1.31432	0.0476224	0.139827	No	-0.594142	0.0643831	0.113327	No
ferulic acid 4-sulfate	Xenobiotics	Food Component/Plant	-1.49676	0.0358419	0.0639041	Down	-1.82313	0.0215111	0.0857957	Down	0.326366	0.306092	0.410902	No
ferulylglycine (1)	Xenobiotics	Food Component/Plant	-3.85796	0.00976423	0.0217333	Down	-2.24994	0.106683	0.249529	No	-1.60801	0.0643831	0.113327	No
ferulylglycine (2)	Xenobiotics	Food Component/Plant	-2.72652	0.00178614	0.00524441	Down	-0.880645	0.427261	0.605359	No	-1.84588	0.0284326	0.0551081	Down
fucitol	Xenobiotics	Food Component/Plant	1.45489	0.0170676	0.0343342	Up	-0.521367	0.955002	0.983509	No	1.97626	0.00101364	0.00329912	Up
genistein	Xenobiotics	Food Component/Plant	2.60764	0.000476304	0.00210673	Up	0.625076	0.188246	0.36282	No	1.98256	0.000147307	0.000594395	Up
gluconate	Xenobiotics	Food Component/Plant	4.9201	0.000158768	0.00116542	Up - Very significant	0.343415	0.39464	0.578135	No	4.57668	4.25168e-07	6.51925e-06	Up - Very significant
homostachydrine*	Xenobiotics	Food Component/Plant	-1.183	0.0358419	0.0639041	Down	-1.28432	0.0254728	0.0960449	Down	0.101324	0.73424	0.796581	No
levulinate (4-oxovalerate)	Xenobiotics	Food Component/Plant	1.19192	0.261411	0.339049	No	-1.0807	0.305786	0.494127	No	2.27262	0.022721	0.0466592	Up
methyl indole-3-acetate	Xenobiotics	Food Component/Plant	-1.61793	0.0683496	0.109423	No	-2.0756	0.0103466	0.0528827	Down	0.457669	0.795214	0.84156	No
N-(2-furoyl)glycine	Xenobiotics	Food Component/Plant	0.630309	0.384457	0.465395	No	-1.3035	0.208741	0.388225	No	1.93381	0.00742133	0.0179046	Up
N-acetylalliin	Xenobiotics	Food Component/Plant	-4.52518	7.9384e-05	0.000771478	Down - Very significant	-1.63176	0.120365	0.268776	No	-2.89342	0.00101364	0.00329912	Down
naringenin 7-glucuronide	Xenobiotics	Food Component/Plant	-0.720125	0.34024	0.416251	No	0.186988	0.955002	0.983509	No	-0.907113	0.411551	0.526846	No
piperidine	Xenobiotics	Food Component/Plant	-4.58461	3.9692e-05	0.000608611	Down - Very significant	-1.07077	0.0941988	0.224904	No	-3.51384	1.96995e-06	1.99892e-05	Down - Very significant
piperine	Xenobiotics	Food Component/Plant	3.04453	0.00373105	0.00997838	Up	1.03718	0.363506	0.545258	No	2.00735	0.00489277	0.0129349	Up
quinate	Xenobiotics	Food Component/Plant	-3.96754	0.0283401	0.0521457	Down	-1.20777	0.610845	0.759429	No	-2.75977	0.022721	0.0466592	Down
saccharin	Xenobiotics	Food Component/Plant	0.311157	0.431968	0.512127	No	0.379544	0.427261	0.605359	No	-0.068387	0.888881	0.922298	No
stachydrine	Xenobiotics	Food Component/Plant	-0.1963	0.901802	0.919119	No	-0.335209	0.777714	0.886979	No	0.138909	0.764551	0.817891	No
sulforaphane	Xenobiotics	Food Component/Plant	-2.9933	0.00523934	0.0130984	Down	-0.592111	0.305786	0.494127	No	-2.40119	0.022721	0.0466592	Down
tartarate	Xenobiotics	Food Component/Plant	3.36558	0.000277844	0.00169657	Up - Very significant	-0.00915125	0.910143	0.960243	No	3.37473	9.49543e-07	1.07407e-05	Up - Very significant
thymol sulfate	Xenobiotics	Food Component/Plant	2.75696	0.0556482	0.0923011	Up	1.28006	0.208741	0.388225	No	1.47689	0.0707068	0.121969	No
umbelliferone sulfate	Xenobiotics	Food Component/Plant	1.22264	0.261411	0.339049	No	0.547612	0.610845	0.759429	No	0.675031	0.388946	0.502571	No
cotinine	Xenobiotics	Tobacco Metabolite	-2.08283	0.650353	0.710038	No	-0.944147	0.910143	0.960243	No	-1.13868	0.345991	0.45647	No
hydroxycotinine	Xenobiotics	Tobacco Metabolite	-0.582156	0.967135	0.971358	No	-0.174808	0.651177	0.784139	No	-0.407348	0.411551	0.526846	No
1-methylurate	Xenobiotics	Xanthine Metabolism	-3.51108	0.00119076	0.0039125	Down - Very significant	-2.03054	0.0941988	0.224904	No	-1.48054	0.235523	0.338565	No
1-methylxanthine	Xenobiotics	Xanthine Metabolism	-1.20726	0.261411	0.339049	No	-1.10146	0.427261	0.605359	No	-0.105802	0.826188	0.867686	No
1,3-dimethylurate	Xenobiotics	Xanthine Metabolism	-2.12013	0.0449313	0.0769296	Down	-1.74181	0.135315	0.291772	No	-0.378316	0.617356	0.700618	No
1,3,7-trimethylurate	Xenobiotics	Xanthine Metabolism	-1.20999	0.195562	0.263037	No	-3.10937	0.0084889	0.0450565	Down	1.89938	0.00563623	0.0144572	Up
1,7-dimethylurate	Xenobiotics	Xanthine Metabolism	-1.7522	0.083115	0.127727	No	-2.49207	0.0215111	0.0857957	Down	0.739873	0.434894	0.545594	No
3-methylxanthine	Xenobiotics	Xanthine Metabolism	1.9784	0.384457	0.465395	No	-0.297402	1	1	No	2.27581	0.0254431	0.0507392	Up
3,7-dimethylurate	Xenobiotics	Xanthine Metabolism	-2.70124	0.195562	0.263037	No	-2.03454	0.279225	0.476894	No	-0.6667	0.252017	0.353439	No
5-acetylamino-6-amino-3-methyluracil	Xenobiotics	Xanthine Metabolism	-4.56794	0.00523934	0.0130984	Down	-1.20356	0.305786	0.494127	No	-3.36438	0.00022422	0.000845418	Down - Very significant
5-acetylamino-6-formylamino-3-methyluracil	Xenobiotics	Xanthine Metabolism	-5.38835	0.00261967	0.00734786	Down - Very significant	-0.695126	0.496774	0.657916	No	-4.69322	2.85146e-05	0.000147933	Down - Very significant
7-methylurate	Xenobiotics	Xanthine Metabolism	-2.3136	0.142216	0.203166	No	-2.53868	0.0828611	0.207153	No	0.22508	0.704326	0.771405	No
7-methylxanthine	Xenobiotics	Xanthine Metabolism	-1.51964	0.22684	0.299846	No	-0.407124	0.821365	0.9141	No	-1.11251	0.152023	0.234666	No
caffeine	Xenobiotics	Xanthine Metabolism	1.31828	0.195562	0.263037	No	-2.55678	0.0941988	0.224904	No	3.87507	1.27692e-05	7.72874e-05	Up - Very significant
paraxanthine	Xenobiotics	Xanthine Metabolism	2.80712	0.0449313	0.0769296	Up	0.931335	0.363506	0.545258	No	1.87579	0.0110046	0.0254804	Up
theobromine	Xenobiotics	Xanthine Metabolism	-0.180786	0.591808	0.657564	No	-1.72593	0.53356	0.693327	No	1.54515	0.0202466	0.0423338	Up
theophylline	Xenobiotics	Xanthine Metabolism	2.65374	0.00523934	0.0130984	Up	0.495081	0.865552	0.931717	No	2.15866	2.83446e-08	1.30385e-06	Up

## Sheet: Table S4
Table S4: Mann–Whitney U test (two-tailed) results for identification of differentially abundant complex lipids in bile lipidomic data. Every possible pair of phenotype groups, i.e., PSC vs. NC, PSC vs. DC, and DC vs. NC, were compared. Two different criteria were used: i) up- and down-regulated metabolites (FC > 2 and FDR < 0.1); and ii) very significantly up- and down-regulated metabolites (FC …
Biochemical	Superpathway	Subpathway	PSC vs. NC				PSC vs. DC				DC vs. NC
			Log2 (FC)	Raw p-value	FDR	Difference in abundance	Log2 (FC)	Raw p-value	FDR	Difference in abundance	Log2 (FC)	Raw p-value	FDR	Difference in abundance
CER(14:0)	CER	Ceramides	1.63719	0.195562	0.218459	No	0.396741	0.39464	0.494488	No	1.24045	0.56205	0.580469	No
CER(16:0)	CER	Ceramides	0.807035	0.0556482	0.0651735	No	0.236892	0.305786	0.430335	No	0.570144	0.0110046	0.0134013	No
CER(18:0)	CER	Ceramides	0.349088	0.384457	0.413053	No	0.205173	0.692499	0.755718	No	0.143915	0.617356	0.635064	No
CER(18:1)	CER	Ceramides	3.85577	0.00976423	0.0122791	Up	0.288465	0.692499	0.755718	No	3.5673	0.00423573	0.00530742	Up - Very significant
CER(20:0)	CER	Ceramides	-0.29122	0.710844	0.728352	No	-0.0920092	0.910143	0.937177	No	-0.199211	0.764551	0.779542	No
CER(20:1)	CER	Ceramides	4.21578	0.00119076	0.00164025	Up - Very significant	0.667486	0.777714	0.828711	No	3.5483	2.85146e-05	0.000108277	Up - Very significant
CER(22:0)	CER	Ceramides	-0.796373	0.11983	0.135903	No	-0.296547	0.461317	0.555288	No	-0.499826	0.119574	0.131178	No
CER(22:1)	CER	Ceramides	3.28454	0.0221084	0.0267981	Up	0.0969799	0.821365	0.867228	No	3.18756	0.00647598	0.00801788	Up
CER(24:0)	CER	Ceramides	-0.633458	0.00373105	0.00485643	No	-0.187627	0.53356	0.617244	No	-0.445831	0.022721	0.0268521	No
CER(24:1)	CER	Ceramides	0.707439	0.0283401	0.0340343	No	0.0538272	0.821365	0.867228	No	0.653612	0.0317074	0.0366804	No
CER(26:0)	CER	Ceramides	2.79732	3.9692e-05	8.78291e-05	Up	1.17514	0.0476224	0.228755	No	1.62218	7.54816e-05	0.000108277	Up
CER(26:1)	CER	Ceramides	3.48651	3.9692e-05	8.78291e-05	Up - Very significant	1.53192	0.0633475	0.228755	No	1.95459	7.54816e-05	0.000108277	Up
DCER(14:0)	DCER	Dihydroceramides	4.70602	0.000158768	0.00023656	Up - Very significant	0.948723	0.610845	0.686788	No	3.7573	7.54816e-05	0.000108277	Up - Very significant
DCER(16:0)	DCER	Dihydroceramides	5.86666	0.00178614	0.00241559	Up - Very significant	0.0605718	0.865552	0.903789	No	5.80609	2.19954e-05	0.000108277	Up - Very significant
DCER(18:0)	DCER	Dihydroceramides	7.18114	3.9692e-05	8.78291e-05	Up - Very significant	0.870774	0.821365	0.867228	No	6.31037	1.70067e-07	3.93045e-06	Up - Very significant
DCER(18:1)	DCER	Dihydroceramides	3.54025	0.000158768	0.00023656	Up - Very significant	1.54091	0.208741	0.363028	No	1.99935	7.54816e-05	0.000108277	Up
DCER(20:0)	DCER	Dihydroceramides	6.28319	3.9692e-05	8.78291e-05	Up - Very significant	1.34168	0.955002	0.966149	No	4.9415	1.27692e-05	7.76608e-05	Up - Very significant
DCER(20:1)	DCER	Dihydroceramides	2.75525	0.00261967	0.00347065	Up	1.79682	0.0351657	0.228755	No	0.958422	0.00231324	0.00294464	No
DCER(22:0)	DCER	Dihydroceramides	5.46343	0.0129793	0.0160887	Up	0.373901	0.571611	0.648991	No	5.08953	0.000147307	0.000202644	Up - Very significant
DCER(22:1)	DCER	Dihydroceramides	5.53954	3.9692e-05	8.78291e-05	Up - Very significant	1.68467	0.427261	0.524617	No	3.85487	7.54816e-05	0.000108277	Up - Very significant
DCER(24:0)	DCER	Dihydroceramides	6.19131	0.00119076	0.00164025	Up - Very significant	1.62044	0.496774	0.587097	No	4.57087	0.000182142	0.000249247	Up - Very significant
DCER(24:1)	DCER	Dihydroceramides	6.92773	7.9384e-05	0.000168833	Up - Very significant	0.783248	0.734719	0.793466	No	6.14448	2.7636e-06	2.87414e-05	Up - Very significant
DCER(26:0)	DCER	Dihydroceramides	2.87579	0.000158768	0.00023656	Up	0.985652	0.33388	0.449204	No	1.89014	7.54816e-05	0.000108277	Up
DCER(26:1)	DCER	Dihydroceramides	4.1882	0.000158768	0.00023656	Up - Very significant	1.59454	0.254211	0.398162	No	2.59365	7.54816e-05	0.000108277	Up
CE(12:0)	Ester	Cholesterol Ester	3.2066	0.000158768	0.00023656	Up	1.37848	0.230718	0.384529	No	1.82813	7.54816e-05	0.000108277	Up
CE(14:0)	Ester	Cholesterol Ester	4.49015	0.00523934	0.00676044	Up - Very significant	1.12594	0.230718	0.384529	No	3.36421	0.0530897	0.0603424	Up
CE(14:1)	Ester	Cholesterol Ester	4.02771	3.9692e-05	8.78291e-05	Up - Very significant	1.98497	0.0725935	0.228779	No	2.04274	7.54816e-05	0.000108277	Up
CE(15:0)	Ester	Cholesterol Ester	5.61578	3.9692e-05	8.78291e-05	Up - Very significant	2.85965	0.055041	0.228755	No	2.75614	7.54816e-05	0.000108277	Up
CE(16:0)	Ester	Cholesterol Ester	3.08634	0.083115	0.0961509	Up	1.53612	0.208741	0.363028	No	1.55022	0.140557	0.153228	No
CE(16:1)	Ester	Cholesterol Ester	3.71945	0.0449313	0.0531007	Up	1.37138	0.208741	0.363028	No	2.34807	0.129748	0.14219	No
CE(17:0)	Ester	Cholesterol Ester	5.36688	3.9692e-05	8.78291e-05	Up - Very significant	2.25258	0.0725935	0.228779	No	3.1143	7.54816e-05	0.000108277	Up
CE(18:0)	Ester	Cholesterol Ester	6.44846	0.000476304	0.000679501	Up - Very significant	1.57836	0.135315	0.283153	No	4.8701	7.54816e-05	0.000108277	Up - Very significant
CE(18:1)	Ester	Cholesterol Ester	3.58555	0.083115	0.0961509	Up	1.77297	0.208741	0.363028	No	1.81258	0.0585179	0.0660072	Up
CE(18:2)	Ester	Cholesterol Ester	2.66088	0.11983	0.135903	No	1.67636	0.230718	0.384529	No	0.984521	0.704326	0.722386	No
CE(18:3)	Ester	Cholesterol Ester	4.41906	0.00976423	0.0122791	Up	1.88355	0.169206	0.324079	No	2.53552	0.235523	0.254092	No
CE(18:4)	Ester	Cholesterol Ester	3.22262	0.000158768	0.00023656	Up	1.55401	0.169206	0.324079	No	1.66861	7.54816e-05	0.000108277	Up
CE(20:0)	Ester	Cholesterol Ester	4.77414	3.9692e-05	8.78291e-05	Up - Very significant	2.40742	0.03	0.228755	No	2.36672	7.54816e-05	0.000108277	Up
CE(20:1)	Ester	Cholesterol Ester	4.69121	3.9692e-05	8.78291e-05	Up - Very significant	1.82505	0.0725935	0.228779	No	2.86616	7.54816e-05	0.000108277	Up
CE(20:2)	Ester	Cholesterol Ester	4.55081	3.9692e-05	8.78291e-05	Up - Very significant	2.16018	0.0476224	0.228755	No	2.39063	7.54816e-05	0.000108277	Up
CE(20:3)	Ester	Cholesterol Ester	4.66079	0.00261967	0.00347065	Up - Very significant	1.92564	0.120365	0.269783	No	2.73515	0.0254431	0.0297983	Up
CE(20:4)	Ester	Cholesterol Ester	2.54325	0.100262	0.115218	No	2.16506	0.208741	0.363028	No	0.378192	0.795214	0.806065	No
CE(20:5)	Ester	Cholesterol Ester	4.85328	0.000158768	0.00023656	Up - Very significant	2.42353	0.0828611	0.232279	No	2.42975	0.00120334	0.00156044	Up
CE(22:0)	Ester	Cholesterol Ester	2.09091	0.000158768	0.00023656	Up	-0.574216	0.777714	0.828711	No	2.66512	7.54816e-05	0.000108277	Up
CE(22:1)	Ester	Cholesterol Ester	3.69643	3.9692e-05	8.78291e-05	Up - Very significant	1.11804	0.254211	0.398162	No	2.57839	7.54816e-05	0.000108277	Up
CE(22:2)	Ester	Cholesterol Ester	3.07892	3.9692e-05	8.78291e-05	Up	1.45954	0.0351657	0.228755	No	1.61938	7.54816e-05	0.000108277	Up
CE(22:4)	Ester	Cholesterol Ester	4.21953	3.9692e-05	8.78291e-05	Up - Very significant	2.36451	0.0150958	0.228755	No	1.85502	7.54816e-05	0.000108277	Up
CE(22:5)	Ester	Cholesterol Ester	4.34497	3.9692e-05	8.78291e-05	Up - Very significant	1.80274	0.0828611	0.232279	No	2.54223	7.54816e-05	0.000108277	Up
CE(22:6)	Ester	Cholesterol Ester	5.41534	3.9692e-05	8.78291e-05	Up - Very significant	1.91099	0.135315	0.283153	No	3.50436	1.27692e-05	7.76608e-05	Up - Very significant
CE(24:0)	Ester	Cholesterol Ester	3.0113	0.000158768	0.00023656	Up	-0.254116	0.955002	0.966149	No	3.26541	7.54816e-05	0.000108277	Up
CE(24:1)	Ester	Cholesterol Ester	3.39274	3.9692e-05	8.78291e-05	Up - Very significant	1.17465	0.120365	0.269783	No	2.21809	7.54816e-05	0.000108277	Up
DAG(12:0/16:0)	Ester	Diacylglycerol	3.54576	3.9692e-05	8.78291e-05	Up - Very significant	1.65215	0.0725935	0.228779	No	1.89361	7.54816e-05	0.000108277	Up
DAG(12:0/18:0)	Ester	Diacylglycerol	2.72229	0.000158768	0.00023656	Up	1.17609	0.279225	0.413078	No	1.5462	7.54816e-05	0.000108277	Up
DAG(12:0/18:1)	Ester	Diacylglycerol	3.52782	3.9692e-05	8.78291e-05	Up - Very significant	1.56829	0.0725935	0.228779	No	1.95954	7.54816e-05	0.000108277	Up
DAG(12:0/18:2)	Ester	Diacylglycerol	2.718	0.000158768	0.00023656	Up	0.781944	0.363506	0.466723	No	1.93606	7.54816e-05	0.000108277	Up
DAG(14:0/14:0)	Ester	Diacylglycerol	2.47655	0.000158768	0.00023656	Up	0.704284	0.305786	0.430335	No	1.77226	7.54816e-05	0.000108277	Up
DAG(14:0/16:0)	Ester	Diacylglycerol	5.2331	0.000476304	0.000679501	Up - Very significant	0.634753	0.821365	0.867228	No	4.59835	0.000118494	0.000164312	Up - Very significant
DAG(14:0/16:1)	Ester	Diacylglycerol	2.60139	0.000158768	0.00023656	Up	-0.0140368	0.955002	0.966149	No	2.61542	7.54816e-05	0.000108277	Up
DAG(14:0/18:1)	Ester	Diacylglycerol	4.82603	0.000476304	0.000679501	Up - Very significant	-0.0305262	0.777714	0.828711	No	4.85656	3.67487e-05	0.000108277	Up - Very significant
DAG(14:0/18:2)	Ester	Diacylglycerol	4.31442	0.00373105	0.00485643	Up - Very significant	-1.1106	0.0725935	0.228779	No	5.42502	1.27692e-05	7.76608e-05	Up - Very significant
DAG(14:0/18:3)	Ester	Diacylglycerol	2.59432	0.000158768	0.00023656	Up	0.925101	0.254211	0.398162	No	1.66922	7.54816e-05	0.000108277	Up
DAG(14:0/20:0)	Ester	Diacylglycerol	3.85098	0.000158768	0.00023656	Up - Very significant	1.35664	0.39464	0.494488	No	2.49434	7.54816e-05	0.000108277	Up
DAG(14:0/20:4)	Ester	Diacylglycerol	2.15654	0.000158768	0.00023656	Up	0.185072	0.777714	0.828711	No	1.97147	7.54816e-05	0.000108277	Up
DAG(14:0/22:6)	Ester	Diacylglycerol	2.70828	0.000158768	0.00023656	Up	-0.187139	0.777714	0.828711	No	2.89542	7.157e-06	5.6819e-05	Up
DAG(14:1/16:0)	Ester	Diacylglycerol	4.27121	0.00373105	0.00485643	Up - Very significant	2.57639	0.106683	0.25216	No	1.69482	0.00647598	0.00801788	Up
DAG(14:1/18:1)	Ester	Diacylglycerol	5.97016	3.9692e-05	8.78291e-05	Up - Very significant	1.50278	0.305786	0.430335	No	4.46738	1.27692e-05	7.76608e-05	Up - Very significant
DAG(15:0/18:1)	Ester	Diacylglycerol	4.24249	0.0449313	0.0531007	Up	-0.420883	0.0941988	0.242492	No	4.66338	0.000406858	0.00054109	Up - Very significant
DAG(15:0/18:2)	Ester	Diacylglycerol	3.71345	3.9692e-05	8.78291e-05	Up - Very significant	-2.71487	0.00559441	0.228755	No	6.42832	5.66891e-08	2.35827e-06	Up - Very significant
DAG(16:0/16:0)	Ester	Diacylglycerol	6.7839	0.000158768	0.00023656	Up - Very significant	-0.0475891	0.910143	0.937177	No	6.83149	2.69273e-07	5.09171e-06	Up - Very significant
DAG(16:0/16:1)	Ester	Diacylglycerol	6.10296	0.00178614	0.00241559	Up - Very significant	-1.73001	0.00691396	0.228755	No	7.83298	6.37753e-07	1.00494e-05	Up - Very significant
DAG(16:0/18:0)	Ester	Diacylglycerol	6.63787	0.0221084	0.0267981	Up	0.103097	0.427261	0.524617	No	6.53478	0.0027028	0.0034196	Up - Very significant
DAG(16:0/18:1)	Ester	Diacylglycerol	7.07561	0.00523934	0.00676044	Up - Very significant	-1.77203	0.00691396	0.228755	No	8.84764	1.37471e-06	1.72253e-05	Up - Very significant
DAG(16:0/18:2)	Ester	Diacylglycerol	7.14729	0.0283401	0.0340343	Up	-2.61318	0.00131651	0.171146	No	9.76047	2.7636e-06	2.87414e-05	Up - Very significant
DAG(16:0/18:3)	Ester	Diacylglycerol	5.01364	0.00373105	0.00485643	Up - Very significant	-0.491614	0.151572	0.301982	No	5.50525	0.000118494	0.000164312	Up - Very significant
DAG(16:0/20:3)	Ester	Diacylglycerol	4.49076	0.00976423	0.0122791	Up	-1.75411	0.055041	0.228755	No	6.24487	0.000118494	0.000164312	Up - Very significant
DAG(16:0/20:4)	Ester	Diacylglycerol	5.5262	0.0283401	0.0340343	Up	-1.61486	0.0180724	0.228755	No	7.14105	0.000118494	0.000164312	Up - Very significant
DAG(16:0/22:6)	Ester	Diacylglycerol	4.49364	0.00976423	0.0122791	Up	-1.9893	0.0351657	0.228755	No	6.48294	9.48693e-05	0.000133872	Up - Very significant
DAG(16:1/16:1)	Ester	Diacylglycerol	3.45772	0.000754148	0.00105703	Up - Very significant	-1.40901	0.0476224	0.228755	No	4.86673	1.27692e-05	7.76608e-05	Up - Very significant
DAG(16:1/18:0)	Ester	Diacylglycerol	4.96989	3.9692e-05	8.78291e-05	Up - Very significant	-1.2172	0.0941988	0.242492	No	6.18708	5.66891e-08	2.35827e-06	Up - Very significant
DAG(16:1/18:1)	Ester	Diacylglycerol	5.39831	0.000476304	0.000679501	Up - Very significant	-1.46323	0.0633475	0.228755	No	6.86154	4.25168e-07	7.36959e-06	Up - Very significant
DAG(16:1/18:2)	Ester	Diacylglycerol	4.70503	0.00261967	0.00347065	Up - Very significant	-2.57316	0.00131651	0.171146	No	7.27819	1.70067e-07	3.93045e-06	Up - Very significant
DAG(16:1/18:3)	Ester	Diacylglycerol	2.37362	0.000158768	0.00023656	Up	-0.0973491	1	1	No	2.47097	7.54816e-05	0.000108277	Up
DAG(16:1/20:0)	Ester	Diacylglycerol	2.09091	0.000158768	0.00023656	Up	0.129256	0.571611	0.648991	No	1.96165	7.54816e-05	0.000108277	Up
DAG(16:1/20:2)	Ester	Diacylglycerol	2.61094	0.000158768	0.00023656	Up	0.266588	0.734719	0.793466	No	2.34435	7.54816e-05	0.000108277	Up
DAG(16:1/20:4)	Ester	Diacylglycerol	3.41901	3.9692e-05	8.78291e-05	Up - Very significant	-0.351712	0.461317	0.555288	No	3.77073	7.157e-06	5.6819e-05	Up - Very significant
DAG(16:1/22:6)	Ester	Diacylglycerol	2.22799	0.000158768	0.00023656	Up	-0.307763	0.865552	0.903789	No	2.53575	7.54816e-05	0.000108277	Up
DAG(18:0/18:1)	Ester	Diacylglycerol	5.7769	0.000476304	0.000679501	Up - Very significant	-1.21185	0.427261	0.524617	No	6.98874	2.69273e-07	5.09171e-06	Up - Very significant
DAG(18:0/18:2)	Ester	Diacylglycerol	6.02048	0.00976423	0.0122791	Up	-2.48614	0.000997264	0.171146	No	8.50663	9.49543e-07	1.25003e-05	Up - Very significant
DAG(18:0/18:3)	Ester	Diacylglycerol	3.70866	3.9692e-05	8.78291e-05	Up - Very significant	-1.10884	0.0828611	0.232279	No	4.8175	1.27692e-05	7.76608e-05	Up - Very significant
DAG(18:0/22:6)	Ester	Diacylglycerol	5.2999	0.00178614	0.00241559	Up - Very significant	-0.336949	0.39464	0.494488	No	5.63685	9.48693e-05	0.000133872	Up - Very significant
DAG(18:1/18:1)	Ester	Diacylglycerol	6.16508	0.000476304	0.000679501	Up - Very significant	-0.776637	0.692499	0.755718	No	6.94171	1.41723e-08	1.8424e-06	Up - Very significant
DAG(18:1/18:2)	Ester	Diacylglycerol	6.61063	0.00119076	0.00164025	Up - Very significant	-1.82644	0.0215111	0.228755	No	8.43707	9.9206e-08	3.55773e-06	Up - Very significant
DAG(18:1/20:1)	Ester	Diacylglycerol	3.79786	3.9692e-05	8.78291e-05	Up - Very significant	1.35157	0.208741	0.363028	No	2.44629	7.54816e-05	0.000108277	Up
DAG(18:1/20:2)	Ester	Diacylglycerol	3.30605	0.000158768	0.00023656	Up	0.490458	0.734719	0.793466	No	2.81559	7.54816e-05	0.000108277	Up
DAG(18:1/20:3)	Ester	Diacylglycerol	4.43792	3.9692e-05	8.78291e-05	Up - Very significant	-1.12889	0.188246	0.348976	No	5.56681	1.27692e-05	7.76608e-05	Up - Very significant
DAG(18:1/20:4)	Ester	Diacylglycerol	4.37665	0.00261967	0.00347065	Up - Very significant	-1.19874	0.151572	0.301982	No	5.57539	4.69953e-05	0.000108277	Up - Very significant
DAG(18:1/22:4)	Ester	Diacylglycerol	3.37169	3.9692e-05	8.78291e-05	Up - Very significant	1.56445	0.0476224	0.228755	No	1.80723	7.54816e-05	0.000108277	Up
DAG(18:1/22:6)	Ester	Diacylglycerol	3.41915	0.000476304	0.000679501	Up - Very significant	-1.20769	0.151572	0.301982	No	4.62685	2.19954e-05	0.000108277	Up - Very significant
DAG(18:2/18:3)	Ester	Diacylglycerol	5.1416	3.9692e-05	8.78291e-05	Up - Very significant	1.51166	0.055041	0.228755	No	3.62993	1.27692e-05	7.76608e-05	Up - Very significant
DAG(18:2/20:3)	Ester	Diacylglycerol	5.14792	3.9692e-05	8.78291e-05	Up - Very significant	1.49329	0.0476224	0.228755	No	3.65463	1.27692e-05	7.76608e-05	Up - Very significant
DAG(18:2/20:4)	Ester	Diacylglycerol	4.86046	3.9692e-05	8.78291e-05	Up - Very significant	0.0425045	0.777714	0.828711	No	4.81796	7.157e-06	5.6819e-05	Up - Very significant
DAG(18:2/22:4)	Ester	Diacylglycerol	3.54654	3.9692e-05	8.78291e-05	Up - Very significant	1.8718	0.0103466	0.228755	No	1.67475	7.54816e-05	0.000108277	Up
DAG(18:2/22:6)	Ester	Diacylglycerol	3.45564	3.9692e-05	8.78291e-05	Up - Very significant	1.46892	0.0725935	0.228779	No	1.98672	7.54816e-05	0.000108277	Up
DAG(20:0/20:0)	Ester	Diacylglycerol	4.47333	3.9692e-05	8.78291e-05	Up - Very significant	1.84631	0.106683	0.25216	No	2.62703	7.54816e-05	0.000108277	Up
LPC(14:0)	Ester	Lysophosphatidylcholine	1.95196	0.195562	0.218459	No	2.04339	0.0633475	0.228755	No	-0.0914256	0.252017	0.270762	No
LPC(14:1)	Ester	Lysophosphatidylcholine	2.09091	0.000158768	0.00023656	Up	0.427897	0.427261	0.524617	No	1.66301	7.54816e-05	0.000108277	Up
LPC(15:0)	Ester	Lysophosphatidylcholine	1.27983	0.299119	0.325401	No	1.92767	0.03	0.228755	No	-0.647838	0.0141398	0.0170398	No
LPC(16:0)	Ester	Lysophosphatidylcholine	1.82828	0.0358419	0.0426494	Up	1.88648	0.0180724	0.228755	No	-0.0581998	0.458957	0.479232	No
LPC(16:1)	Ester	Lysophosphatidylcholine	1.8367	0.000754148	0.00105703	Up	1.34981	0.169206	0.324079	No	0.486883	0.0124884	0.0151198	No
LPC(17:0)	Ester	Lysophosphatidylcholine	1.59114	0.195562	0.218459	No	2.22604	0.0150958	0.228755	No	-0.6349	0.022721	0.0268521	No
LPC(18:0)	Ester	Lysophosphatidylcholine	1.92115	0.0283401	0.0340343	Up	2.05374	0.0125388	0.228755	No	-0.13259	0.325656	0.346301	No
LPC(18:1)	Ester	Lysophosphatidylcholine	1.04319	0.100262	0.115218	No	1.12748	0.00691396	0.228755	No	-0.0842886	0.483727	0.504084	No
LPC(18:2)	Ester	Lysophosphatidylcholine	-0.577029	0.100262	0.115218	No	0.251106	0.461317	0.555288	No	-0.828135	9.48693e-05	0.000133872	No
LPC(18:3)	Ester	Lysophosphatidylcholine	-0.220979	0.77324	0.788401	No	0.668125	0.0941988	0.242492	No	-0.889105	0.00142389	0.00183728	No
LPC(20:0)	Ester	Lysophosphatidylcholine	5.44024	3.9692e-05	8.78291e-05	Up - Very significant	1.00544	0.120365	0.269783	No	4.4348	1.96995e-06	2.2269e-05	Up - Very significant
LPC(20:1)	Ester	Lysophosphatidylcholine	4.78146	0.000158768	0.00023656	Up - Very significant	2.50421	0.055041	0.228755	No	2.27725	7.157e-06	5.6819e-05	Up
LPC(20:2)	Ester	Lysophosphatidylcholine	0.775284	0.11983	0.135903	No	2.08417	0.00449073	0.228755	No	-1.30888	0.00647598	0.00801788	Down
LPC(20:3)	Ester	Lysophosphatidylcholine	-0.422343	0.11983	0.135903	No	0.61195	0.0828611	0.232279	No	-1.03429	5.97645e-05	0.000108277	Down
LPC(20:4)	Ester	Lysophosphatidylcholine	-1.09836	0.000158768	0.00023656	Down	0.467183	0.0410155	0.228755	No	-1.56555	1.70067e-07	3.93045e-06	Down
LPC(20:5)	Ester	Lysophosphatidylcholine	-2.25465	0.00718425	0.0092015	Down	-0.265533	0.955002	0.966149	No	-1.98911	0.000274645	0.000371431	Down
LPC(22:5)	Ester	Lysophosphatidylcholine	-1.04891	0.11983	0.135903	No	1.21514	0.03	0.228755	No	-2.26405	9.49543e-07	1.25003e-05	Down
LPC(22:6)	Ester	Lysophosphatidylcholine	-1.62442	0.0283401	0.0340343	Down	0.398147	0.461317	0.555288	No	-2.02257	4.69953e-05	0.000108277	Down
LPE(14:0)	Ester	Lysophosphatidylethanolamine	2.22093	3.9692e-05	8.78291e-05	Up	0.57068	0.208741	0.363028	No	1.65025	5.97645e-05	0.000108277	Up
LPE(15:0)	Ester	Lysophosphatidylethanolamine	2.41639	3.9692e-05	8.78291e-05	Up	1.02532	0.0941988	0.242492	No	1.39107	7.54816e-05	0.000108277	Up
LPE(16:0)	Ester	Lysophosphatidylethanolamine	2.29032	0.000158768	0.00023656	Up	1.42776	0.0180724	0.228755	No	0.862558	0.00365704	0.00459894	No
LPE(16:1)	Ester	Lysophosphatidylethanolamine	2.79853	3.9692e-05	8.78291e-05	Up	1.00795	0.0941988	0.242492	No	1.79058	1.68083e-05	9.98895e-05	Up
LPE(17:0)	Ester	Lysophosphatidylethanolamine	2.444	0.000158768	0.00023656	Up	1.65341	0.0125388	0.228755	No	0.790591	0.0141398	0.0170398	No
LPE(18:0)	Ester	Lysophosphatidylethanolamine	2.52535	0.000158768	0.00023656	Up	1.93407	0.00559441	0.228755	No	0.591283	0.0391957	0.0450425	No
LPE(18:1)	Ester	Lysophosphatidylethanolamine	2.70514	0.000158768	0.00023656	Up	1.69091	0.0150958	0.228755	No	1.01423	0.00167915	0.00215594	Up
LPE(18:2)	Ester	Lysophosphatidylethanolamine	0.735988	0.0556482	0.0651735	No	0.310262	0.571611	0.648991	No	0.425726	0.0707068	0.0793258	No
LPE(18:3)	Ester	Lysophosphatidylethanolamine	1.06825	0.00178614	0.00241559	Up	0.243682	0.279225	0.413078	No	0.824565	0.00197403	0.0025252	No
LPE(20:0)	Ester	Lysophosphatidylethanolamine	2.43743	0.000158768	0.00023656	Up	0.818673	0.254211	0.398162	No	1.61875	3.67487e-05	0.000108277	Up
LPE(20:1)	Ester	Lysophosphatidylethanolamine	3.25766	0.000158768	0.00023656	Up	1.81182	0.0254728	0.228755	No	1.44584	0.000182142	0.000249247	Up
LPE(20:2)	Ester	Lysophosphatidylethanolamine	2.75263	0.000476304	0.000679501	Up	1.71649	0.0410155	0.228755	No	1.03615	0.000492161	0.0006537	Up
LPE(20:3)	Ester	Lysophosphatidylethanolamine	1.36562	0.00178614	0.00241559	Up	1.20824	0.0254728	0.228755	No	0.157387	0.535297	0.554491	No
LPE(20:4)	Ester	Lysophosphatidylethanolamine	0.503871	0.22684	0.250705	No	0.92147	0.0633475	0.228755	No	-0.417599	0.325656	0.346301	No
LPE(20:5)	Ester	Lysophosphatidylethanolamine	1.07806	0.0221084	0.0267981	Up	0.348562	0.305786	0.430335	No	0.729493	0.0284326	0.033113	No
LPE(22:4)	Ester	Lysophosphatidylethanolamine	2.81256	0.000754148	0.00105703	Up	1.51048	0.055041	0.228755	No	1.30209	0.000274645	0.000371431	Up
LPE(22:5)	Ester	Lysophosphatidylethanolamine	1.14027	0.00373105	0.00485643	Up	1.09918	0.00282457	0.228755	No	0.0410821	0.888881	0.894039	No
LPE(22:6)	Ester	Lysophosphatidylethanolamine	0.00562493	0.650353	0.669008	No	0.761976	0.0084889	0.228755	No	-0.756351	0.0254431	0.0297983	No
PC(12:0/16:1)	Ester	Phosphatidylcholine	-2.36737	0.083115	0.0961509	Down	-1.41525	0.169206	0.324079	No	-0.952113	0.19053	0.206623	No
PC(12:0/18:1)	Ester	Phosphatidylcholine	-2.19443	7.9384e-05	0.000168833	Down	-0.354307	0.33388	0.449204	No	-1.84012	0.000406858	0.00054109	Down
PC(12:0/18:2)	Ester	Phosphatidylcholine	-0.317255	0.836945	0.845892	No	-0.177663	0.910143	0.937177	No	-0.139592	0.589414	0.606921	No
PC(12:0/18:3)	Ester	Phosphatidylcholine	-2.03129	0.00976423	0.0122791	Down	-1.51027	0.055041	0.228755	No	-0.521018	0.388946	0.411499	No
PC(12:0/18:4)	Ester	Phosphatidylcholine	-1.47381	0.0556482	0.0651735	Down	-0.247683	0.777714	0.828711	No	-1.22613	0.535297	0.554491	No
PC(12:0/20:1)	Ester	Phosphatidylcholine	-4.11153	3.9692e-05	8.78291e-05	Down - Very significant	-1.79887	0.055041	0.228755	No	-2.31266	3.67487e-05	0.000108277	Down
PC(12:0/20:2)	Ester	Phosphatidylcholine	0.95084	0.11983	0.135903	No	-0.134449	0.955002	0.966149	No	1.08529	0.0141398	0.0170398	Up
PC(12:0/20:3)	Ester	Phosphatidylcholine	-0.976813	0.299119	0.325401	No	-0.0872022	0.910143	0.937177	No	-0.889611	0.306092	0.327506	No
PC(12:0/20:4)	Ester	Phosphatidylcholine	-2.84339	0.0556482	0.0651735	Down	-0.41949	0.910143	0.937177	No	-2.4239	0.0317074	0.0366804	Down
PC(14:0/14:0)	Ester	Phosphatidylcholine	-1.07808	0.11983	0.135903	No	-0.064374	0.955002	0.966149	No	-1.01371	0.0180031	0.0215209	Down
PC(14:0/14:1)	Ester	Phosphatidylcholine	1.71806	0.00261967	0.00347065	Up	0.544707	0.305786	0.430335	No	1.17336	0.00142389	0.00183728	Up
PC(14:0/16:1)	Ester	Phosphatidylcholine	-0.168802	0.967135	0.971807	No	-0.147459	0.821365	0.867228	No	-0.0213424	0.764551	0.779542	No
PC(14:0/18:1)	Ester	Phosphatidylcholine	-0.75053	0.0170676	0.0209814	No	0.0444937	0.651177	0.722757	No	-0.795024	0.0284326	0.033113	No
PC(14:0/18:2)	Ester	Phosphatidylcholine	-1.00483	0.0221084	0.0267981	Down	0.0424226	1	1	No	-1.04725	0.00231324	0.00294464	Down
PC(14:0/18:3)	Ester	Phosphatidylcholine	-1.73752	0.0129793	0.0160887	Down	-0.679528	0.571611	0.648991	No	-1.05799	0.0027028	0.0034196	Down
PC(14:0/20:1)	Ester	Phosphatidylcholine	-2.31884	0.0556482	0.0651735	Down	-0.740212	0.821365	0.867228	No	-1.57863	0.0180031	0.0215209	Down
PC(14:0/20:2)	Ester	Phosphatidylcholine	-0.590819	0.535842	0.558392	No	0.334245	0.734719	0.793466	No	-0.925064	0.140557	0.153228	No
PC(14:0/20:3)	Ester	Phosphatidylcholine	-1.58354	0.000754148	0.00105703	Down	-0.0956017	0.651177	0.722757	No	-1.48794	2.85146e-05	0.000108277	Down
PC(14:0/20:4)	Ester	Phosphatidylcholine	-1.86448	3.9692e-05	8.78291e-05	Down	0.0535357	0.955002	0.966149	No	-1.91801	2.69273e-07	5.09171e-06	Down
PC(14:0/22:4)	Ester	Phosphatidylcholine	-1.19462	0.299119	0.325401	No	0.74714	0.230718	0.384529	No	-1.94176	0.0848242	0.094451	Down
PC(14:0/22:5)	Ester	Phosphatidylcholine	-1.92401	0.000158768	0.00023656	Down	0.644259	0.461317	0.555288	No	-2.56827	9.49543e-07	1.25003e-05	Down
PC(14:0/22:6)	Ester	Phosphatidylcholine	-2.0714	3.9692e-05	8.78291e-05	Down	0.176041	0.777714	0.828711	No	-2.24745	2.69273e-07	5.09171e-06	Down
PC(15:0/14:1)	Ester	Phosphatidylcholine	-3.88609	3.9692e-05	8.78291e-05	Down - Very significant	-0.861692	0.305786	0.430335	No	-3.0244	2.85146e-05	0.000108277	Down
PC(15:0/16:1)	Ester	Phosphatidylcholine	-1.38292	0.00976423	0.0122791	Down	-0.494889	0.461317	0.555288	No	-0.888028	0.022721	0.0268521	No
PC(15:0/18:1)	Ester	Phosphatidylcholine	-0.758542	0.00261967	0.00347065	No	0.0931778	0.955002	0.966149	No	-0.85172	0.000711576	0.000935574	No
PC(15:0/18:2)	Ester	Phosphatidylcholine	-0.980031	0.00373105	0.00485643	No	-0.0140933	0.777714	0.828711	No	-0.965938	9.59464e-06	7.39142e-05	No
PC(15:0/18:3)	Ester	Phosphatidylcholine	-2.55087	0.000158768	0.00023656	Down	-0.163992	0.610845	0.686788	No	-2.38688	2.69273e-07	5.09171e-06	Down
PC(15:0/20:3)	Ester	Phosphatidylcholine	-1.90013	7.9384e-05	0.000168833	Down	-0.145963	1	1	No	-1.75417	4.25168e-07	7.36959e-06	Down
PC(15:0/20:4)	Ester	Phosphatidylcholine	-2.68151	3.9692e-05	8.78291e-05	Down	-0.0241314	0.496774	0.587097	No	-2.65738	1.41723e-08	1.8424e-06	Down
PC(15:0/20:5)	Ester	Phosphatidylcholine	-4.53319	0.000158768	0.00023656	Down - Very significant	-0.00284817	0.734719	0.793466	No	-4.53034	5.66891e-08	2.35827e-06	Down - Very significant
PC(15:0/22:4)	Ester	Phosphatidylcholine	2.09091	0.000158768	0.00023656	Up	0.262584	0.53356	0.617244	No	1.82832	4.69953e-05	0.000108277	Up
PC(15:0/22:5)	Ester	Phosphatidylcholine	-4.22454	3.9692e-05	8.78291e-05	Down - Very significant	-0.0194828	0.865552	0.903789	No	-4.20506	2.69273e-07	5.09171e-06	Down - Very significant
PC(15:0/22:6)	Ester	Phosphatidylcholine	-2.89893	3.9692e-05	8.78291e-05	Down	0.0729876	1	1	No	-2.97192	9.49543e-07	1.25003e-05	Down
PC(16:0/12:0)	Ester	Phosphatidylcholine	-2.59611	3.9692e-05	8.78291e-05	Down	-0.756384	0.305786	0.430335	No	-1.83972	0.000335047	0.000450192	Down
PC(16:0/14:0)	Ester	Phosphatidylcholine	-0.391364	0.431968	0.458883	No	0.355771	0.39464	0.494488	No	-0.747135	0.0848242	0.094451	No
PC(16:0/14:1)	Ester	Phosphatidylcholine	-1.28125	0.482416	0.507293	No	-0.637448	0.692499	0.755718	No	-0.643803	0.434894	0.455019	No
PC(16:0/16:0)	Ester	Phosphatidylcholine	-0.294386	0.482416	0.507293	No	-0.117221	0.496774	0.587097	No	-0.177165	0.795214	0.806065	No
PC(16:0/16:1)	Ester	Phosphatidylcholine	-0.00321932	0.77324	0.788401	No	-0.557968	0.208741	0.363028	No	0.554748	0.0027028	0.0034196	No
PC(16:0/18:0)	Ester	Phosphatidylcholine	0.234983	0.431968	0.458883	No	-0.00851425	0.651177	0.722757	No	0.243497	0.0317074	0.0366804	No
PC(16:0/18:1)	Ester	Phosphatidylcholine	-0.492054	0.22684	0.250705	No	-0.260358	0.135315	0.283153	No	-0.231695	0.535297	0.554491	No
PC(16:0/18:2)	Ester	Phosphatidylcholine	-0.677334	0.650353	0.669008	No	-0.456919	0.571611	0.648991	No	-0.220415	0.325656	0.346301	No
PC(16:0/18:3)	Ester	Phosphatidylcholine	-1.17541	0.00976423	0.0122791	Down	-0.118466	0.53356	0.617244	No	-1.05694	0.00197403	0.0025252	Down
PC(16:0/18:4)	Ester	Phosphatidylcholine	-2.11494	0.11983	0.135903	No	-1.31188	0.496774	0.587097	No	-0.803065	0.411551	0.43409	No
PC(16:0/20:1)	Ester	Phosphatidylcholine	-0.0734427	0.967135	0.971807	No	0.0860868	1	1	No	-0.159529	0.50918	0.529018	No
PC(16:0/20:2)	Ester	Phosphatidylcholine	-0.0215096	0.650353	0.669008	No	0.246416	0.53356	0.617244	No	-0.267926	0.458957	0.479232	No
PC(16:0/20:3)	Ester	Phosphatidylcholine	-1.21652	0.00261967	0.00347065	Down	-0.317615	0.254211	0.398162	No	-0.898909	9.59464e-06	7.39142e-05	No
PC(16:0/20:4)	Ester	Phosphatidylcholine	-1.81032	3.9692e-05	8.78291e-05	Down	-0.247473	0.734719	0.793466	No	-1.56285	9.9206e-08	3.55773e-06	Down
PC(16:0/22:1)	Ester	Phosphatidylcholine	0.752706	0.11983	0.135903	No	0.0255167	0.777714	0.828711	No	0.72719	0.0434508	0.0494949	No
PC(16:0/22:2)	Ester	Phosphatidylcholine	-2.66673	0.00178614	0.00241559	Down	-0.963526	0.363506	0.466723	No	-1.7032	0.00167915	0.00215594	Down
PC(16:0/22:4)	Ester	Phosphatidylcholine	-0.615958	0.0170676	0.0209814	No	0.362201	0.53356	0.617244	No	-0.978159	0.000274645	0.000371431	No
PC(16:0/22:5)	Ester	Phosphatidylcholine	-1.19837	3.9692e-05	8.78291e-05	Down	0.223282	0.910143	0.937177	No	-1.42165	1.41723e-08	1.8424e-06	Down
PC(16:0/22:6)	Ester	Phosphatidylcholine	-1.8381	3.9692e-05	8.78291e-05	Down	0.0337232	0.610845	0.686788	No	-1.87182	3.67487e-05	0.000108277	Down
PC(17:0/14:1)	Ester	Phosphatidylcholine	-3.9862	3.9692e-05	8.78291e-05	Down - Very significant	-1.17702	0.106683	0.25216	No	-2.80918	9.49543e-07	1.25003e-05	Down
PC(17:0/16:1)	Ester	Phosphatidylcholine	-1.49798	0.0170676	0.0209814	Down	-0.635801	0.33388	0.449204	No	-0.862178	0.0254431	0.0297983	No
PC(17:0/18:1)	Ester	Phosphatidylcholine	-0.566946	0.00261967	0.00347065	No	0.127034	0.692499	0.755718	No	-0.69398	0.000406858	0.00054109	No
PC(17:0/18:2)	Ester	Phosphatidylcholine	-0.80173	0.00976423	0.0122791	No	-0.0364597	0.571611	0.648991	No	-0.76527	0.00022422	0.000304822	No
PC(17:0/18:3)	Ester	Phosphatidylcholine	-3.03642	0.000158768	0.00023656	Down	-1.82043	0.0941988	0.242492	No	-1.21599	1.37471e-06	1.72253e-05	Down
PC(17:0/20:3)	Ester	Phosphatidylcholine	-2.08407	0.000277844	0.00040871	Down	-0.312589	0.461317	0.555288	No	-1.77148	1.70067e-07	3.93045e-06	Down
PC(17:0/20:4)	Ester	Phosphatidylcholine	-3.06813	3.9692e-05	8.78291e-05	Down	-0.64442	0.53356	0.617244	No	-2.42371	2.83446e-08	2.35827e-06	Down
PC(17:0/20:5)	Ester	Phosphatidylcholine	-3.37441	7.9384e-05	0.000168833	Down - Very significant	-0.989377	0.39464	0.494488	No	-2.38503	6.37753e-07	1.00494e-05	Down
PC(17:0/22:4)	Ester	Phosphatidylcholine	0.17713	0.591808	0.614251	No	1.32326	0.0633475	0.228755	No	-1.14613	0.857425	0.86491	No
PC(17:0/22:5)	Ester	Phosphatidylcholine	-3.58701	0.000277844	0.00040871	Down - Very significant	-0.561509	0.910143	0.937177	No	-3.02551	1.37471e-06	1.72253e-05	Down
PC(17:0/22:6)	Ester	Phosphatidylcholine	-2.95779	7.9384e-05	0.000168833	Down	-0.993884	0.571611	0.648991	No	-1.96391	1.96995e-06	2.2269e-05	Down
PC(18:0/12:0)	Ester	Phosphatidylcholine	-4.36284	3.9692e-05	8.78291e-05	Down - Very significant	-2.01076	0.106683	0.25216	No	-2.35208	5.27209e-06	4.60754e-05	Down
PC(18:0/14:0)	Ester	Phosphatidylcholine	-0.196323	0.710844	0.728352	No	0.233063	0.692499	0.755718	No	-0.429386	0.434894	0.455019	No
PC(18:0/14:1)	Ester	Phosphatidylcholine	-2.17185	0.0283401	0.0340343	Down	0.215199	0.53356	0.617244	No	-2.38705	0.000182142	0.000249247	Down
PC(18:0/16:1)	Ester	Phosphatidylcholine	0.199709	0.535842	0.558392	No	-0.267354	0.208741	0.363028	No	0.467063	0.00647598	0.00801788	No
PC(18:0/18:0)	Ester	Phosphatidylcholine	0.736524	0.00718425	0.0092015	No	0.36973	0.188246	0.348976	No	0.366794	0.0159726	0.0191819	No
PC(18:0/18:1)	Ester	Phosphatidylcholine	0.29262	0.11983	0.135903	No	0.0633933	0.955002	0.966149	No	0.229227	0.0202466	0.0240645	No
PC(18:0/18:2)	Ester	Phosphatidylcholine	-0.232727	0.431968	0.458883	No	-0.224342	0.120365	0.269783	No	-0.00838534	0.19053	0.206623	No
PC(18:0/18:3)	Ester	Phosphatidylcholine	-0.716057	0.11983	0.135903	No	-0.0583252	0.53356	0.617244	No	-0.657732	0.269274	0.289004	No
PC(18:0/18:4)	Ester	Phosphatidylcholine	0.676965	0.77324	0.788401	No	0.232154	0.692499	0.755718	No	0.444812	0.589414	0.606921	No
PC(18:0/20:0)	Ester	Phosphatidylcholine	-0.176385	0.482416	0.507293	No	0.0953576	1	1	No	-0.271742	0.50918	0.529018	No
PC(18:0/20:1)	Ester	Phosphatidylcholine	-0.335087	0.591808	0.614251	No	0.435513	0.53356	0.617244	No	-0.7706	0.795214	0.806065	No
PC(18:0/20:2)	Ester	Phosphatidylcholine	0.665468	0.0129793	0.0160887	No	0.452739	0.135315	0.283153	No	0.21273	0.0848242	0.094451	No
PC(18:0/20:3)	Ester	Phosphatidylcholine	-0.718074	0.00178614	0.00241559	No	0.267714	0.821365	0.867228	No	-0.985788	0.000711576	0.000935574	No
PC(18:0/20:4)	Ester	Phosphatidylcholine	-1.40597	3.9692e-05	8.78291e-05	Down	0.179668	0.865552	0.903789	No	-1.58564	5.66891e-08	2.35827e-06	Down
PC(18:0/22:4)	Ester	Phosphatidylcholine	0.247218	0.34024	0.367445	No	0.940474	0.03	0.228755	No	-0.693256	0.0434508	0.0494949	No
PC(18:0/22:5)	Ester	Phosphatidylcholine	-0.208976	0.195562	0.218459	No	0.763056	0.0084889	0.228755	No	-0.972033	2.19954e-05	0.000108277	No
PC(18:0/22:6)	Ester	Phosphatidylcholine	-0.939162	0.00178614	0.00241559	No	0.546969	0.230718	0.384529	No	-1.48613	9.48693e-05	0.000133872	Down
PC(18:1/14:1)	Ester	Phosphatidylcholine	2.09091	0.000158768	0.00023656	Up	0.0471261	0.692499	0.755718	No	2.04378	7.54816e-05	0.000108277	Up
PC(18:1/16:1)	Ester	Phosphatidylcholine	-0.388534	0.261411	0.287996	No	-0.480969	0.188246	0.348976	No	0.0924351	0.235523	0.254092	No
PC(18:1/18:1)	Ester	Phosphatidylcholine	-0.148752	0.431968	0.458883	No	-0.442528	0.120365	0.269783	No	0.293776	0.110017	0.121334	No
PC(18:1/18:2)	Ester	Phosphatidylcholine	-0.447345	0.299119	0.325401	No	-0.686779	0.0351657	0.228755	No	0.239434	0.0434508	0.0494949	No
PC(18:1/18:3)	Ester	Phosphatidylcholine	-1.23458	0.0358419	0.0426494	Down	-0.593863	0.151572	0.301982	No	-0.640719	0.306092	0.327506	No
PC(18:1/18:4)	Ester	Phosphatidylcholine	0.168803	0.384457	0.413053	No	-0.387268	0.910143	0.937177	No	0.556071	0.235523	0.254092	No
PC(18:1/20:1)	Ester	Phosphatidylcholine	0.732436	0.299119	0.325401	No	0.155576	0.955002	0.966149	No	0.57686	0.000335047	0.000450192	No
PC(18:1/20:2)	Ester	Phosphatidylcholine	0.748989	0.0221084	0.0267981	No	0.0695796	0.692499	0.755718	No	0.67941	0.0027028	0.0034196	No
PC(18:1/20:3)	Ester	Phosphatidylcholine	-0.880879	0.0129793	0.0160887	No	-0.2644	0.188246	0.348976	No	-0.616479	0.110017	0.121334	No
PC(18:1/20:4)	Ester	Phosphatidylcholine	-1.50064	0.000158768	0.00023656	Down	-0.272119	0.208741	0.363028	No	-1.22852	9.49543e-07	1.25003e-05	Down
PC(18:1/22:4)	Ester	Phosphatidylcholine	-0.72869	0.431968	0.458883	No	0.177656	0.363506	0.466723	No	-0.906346	0.952255	0.953172	No
PC(18:1/22:5)	Ester	Phosphatidylcholine	-0.691878	0.0556482	0.0651735	No	0.204622	0.496774	0.587097	No	-0.8965	0.0124884	0.0151198	No
PC(18:1/22:6)	Ester	Phosphatidylcholine	-1.95834	0.000754148	0.00105703	Down	-0.870989	0.208741	0.363028	No	-1.08735	0.00231324	0.00294464	Down
PC(18:2/14:1)	Ester	Phosphatidylcholine	1.27128	0.0221084	0.0267981	Up	-0.123404	0.910143	0.937177	No	1.39468	0.00423573	0.00530742	Up
PC(18:2/16:1)	Ester	Phosphatidylcholine	-0.631105	0.482416	0.507293	No	-0.480192	0.651177	0.722757	No	-0.150913	0.857425	0.86491	No
PC(18:2/18:2)	Ester	Phosphatidylcholine	-1.00732	0.0358419	0.0426494	Down	-0.873413	0.0476224	0.228755	No	-0.133905	0.857425	0.86491	No
PC(18:2/18:3)	Ester	Phosphatidylcholine	-1.2946	0.00261967	0.00347065	Down	-0.558293	0.169206	0.324079	No	-0.736304	0.0352886	0.0406875	No
PC(18:2/18:4)	Ester	Phosphatidylcholine	0.0165647	0.299119	0.325401	No	-0.253821	0.955002	0.966149	No	0.270386	0.345991	0.367549	No
PC(18:2/20:1)	Ester	Phosphatidylcholine	-0.459446	1	1	No	-0.73469	0.279225	0.413078	No	0.275244	0.0707068	0.0793258	No
PC(18:2/20:2)	Ester	Phosphatidylcholine	-0.25097	0.384457	0.413053	No	-0.535157	0.135315	0.283153	No	0.284187	0.0434508	0.0494949	No
PC(18:2/20:3)	Ester	Phosphatidylcholine	-1.31654	0.00178614	0.00241559	Down	-0.581536	0.151572	0.301982	No	-0.735	0.0110046	0.0134013	No
PC(18:2/20:4)	Ester	Phosphatidylcholine	-1.79148	3.9692e-05	8.78291e-05	Down	-0.425153	0.0476224	0.228755	No	-1.36632	2.69273e-07	5.09171e-06	Down
PC(18:2/22:2)	Ester	Phosphatidylcholine	1.71902	0.00373105	0.00485643	Up	0.544707	0.305786	0.430335	No	1.17431	0.00197403	0.0025252	Up
PC(18:2/22:4)	Ester	Phosphatidylcholine	3.17934	0.00373105	0.00485643	Up	1.15952	0.208741	0.363028	No	2.01982	0.0434508	0.0494949	Up
PC(18:2/22:5)	Ester	Phosphatidylcholine	0.579288	0.0556482	0.0651735	No	0.600201	0.230718	0.384529	No	-0.0209129	0.857425	0.86491	No
PC(18:2/22:6)	Ester	Phosphatidylcholine	0.618002	0.34024	0.367445	No	0.358965	0.279225	0.413078	No	0.259038	0.888881	0.894039	No
PC(20:0/14:1)	Ester	Phosphatidylcholine	-1.79009	0.000476304	0.000679501	Down	-0.741308	0.363506	0.466723	No	-1.04878	5.27209e-06	4.60754e-05	Down
PC(20:0/16:1)	Ester	Phosphatidylcholine	-1.3523	0.836945	0.845892	No	-1.43156	0.135315	0.283153	No	0.0792567	0.0585179	0.0660072	No
PC(20:0/18:1)	Ester	Phosphatidylcholine	-0.371248	0.299119	0.325401	No	-0.240032	0.151572	0.301982	No	-0.131216	0.434894	0.455019	No
PC(20:0/18:2)	Ester	Phosphatidylcholine	-0.644592	0.535842	0.558392	No	-0.458929	0.120365	0.269783	No	-0.185664	0.0775133	0.0868684	No
PC(20:0/18:3)	Ester	Phosphatidylcholine	-1.69119	0.142216	0.160418	No	-1.16203	0.461317	0.555288	No	-0.529156	0.164162	0.178586	No
PC(20:0/20:2)	Ester	Phosphatidylcholine	1.51652	0.0683496	0.0796901	Up	0.295412	0.53356	0.617244	No	1.22111	0.0434508	0.0494949	Up
PC(20:0/20:3)	Ester	Phosphatidylcholine	-1.89238	0.00718425	0.0092015	Down	-1.22802	0.055041	0.228755	No	-0.664353	0.0585179	0.0660072	No
PC(20:0/20:4)	Ester	Phosphatidylcholine	-1.4516	3.9692e-05	8.78291e-05	Down	-0.123719	0.692499	0.755718	No	-1.32788	5.66891e-08	2.35827e-06	Down
PC(20:0/22:5)	Ester	Phosphatidylcholine	-0.469712	0.901802	0.909674	No	-0.538071	0.571611	0.648991	No	0.0683587	0.764551	0.779542	No
PC(20:0/22:6)	Ester	Phosphatidylcholine	-3.5962	0.000277844	0.00040871	Down - Very significant	-0.950478	0.427261	0.524617	No	-2.64573	0.000406858	0.00054109	Down
PE(14:0/16:1)	Ester	Phosphatidylethanolamine	2.09031	0.00373105	0.00485643	Up	-0.308337	1	1	No	2.39865	2.7636e-06	2.87414e-05	Up
PE(14:0/18:1)	Ester	Phosphatidylethanolamine	0.455534	0.299119	0.325401	No	-0.625603	0.279225	0.413078	No	1.08114	0.00742133	0.00913394	Up
PE(14:0/18:2)	Ester	Phosphatidylethanolamine	-0.0201664	1	1	No	-0.635047	0.151572	0.301982	No	0.614881	0.0284326	0.033113	No
PE(14:0/18:3)	Ester	Phosphatidylethanolamine	1.58317	0.00523934	0.00676044	Up	-0.0283504	0.865552	0.903789	No	1.61152	2.19954e-05	0.000108277	Up
PE(14:0/20:2)	Ester	Phosphatidylethanolamine	2.09091	0.000158768	0.00023656	Up	0.492851	0.363506	0.466723	No	1.59806	4.69953e-05	0.000108277	Up
PE(14:0/20:3)	Ester	Phosphatidylethanolamine	1.04727	0.083115	0.0961509	Up	-0.104274	0.955002	0.966149	No	1.15154	0.000850734	0.00111291	Up
PE(14:0/20:4)	Ester	Phosphatidylethanolamine	-0.0364869	0.836945	0.845892	No	-0.148267	0.777714	0.828711	No	0.11178	0.704326	0.722386	No
PE(14:0/20:5)	Ester	Phosphatidylethanolamine	1.89141	0.00119076	0.00164025	Up	0.544707	0.305786	0.430335	No	1.3467	0.00142389	0.00183728	Up
PE(14:0/22:4)	Ester	Phosphatidylethanolamine	2.01049	0.000476304	0.000679501	Up	0.450941	0.363506	0.466723	No	1.55955	0.00022422	0.000304822	Up
PE(14:0/22:5)	Ester	Phosphatidylethanolamine	0.511437	0.34024	0.367445	No	-0.179501	0.910143	0.937177	No	0.690937	0.119574	0.131178	No
PE(14:0/22:6)	Ester	Phosphatidylethanolamine	-0.947395	0.195562	0.218459	No	-0.650973	0.363506	0.466723	No	-0.296422	0.73424	0.751584	No
PE(15:0/16:1)	Ester	Phosphatidylethanolamine	2.00401	0.000476304	0.000679501	Up	-0.279691	0.777714	0.828711	No	2.2837	4.25168e-07	7.36959e-06	Up
PE(15:0/18:1)	Ester	Phosphatidylethanolamine	0.369678	0.431968	0.458883	No	0.268397	0.865552	0.903789	No	0.101282	0.795214	0.806065	No
PE(15:0/18:2)	Ester	Phosphatidylethanolamine	-0.458146	0.431968	0.458883	No	-0.531408	0.208741	0.363028	No	0.0732618	0.119574	0.131178	No
PE(15:0/18:3)	Ester	Phosphatidylethanolamine	2.09091	0.000158768	0.00023656	Up	0.449641	0.363506	0.466723	No	1.64126	4.69953e-05	0.000108277	Up
PE(15:0/20:2)	Ester	Phosphatidylethanolamine	-0.910041	0.535842	0.558392	No	-0.94526	0.496774	0.587097	No	0.0352194	0.50918	0.529018	No
PE(15:0/20:3)	Ester	Phosphatidylethanolamine	1.41688	0.0129793	0.0160887	Up	0.261782	0.571611	0.648991	No	1.1551	0.0159726	0.0191819	Up
PE(15:0/20:4)	Ester	Phosphatidylethanolamine	-1.41051	0.0129793	0.0160887	Down	-0.803914	0.305786	0.430335	No	-0.606591	0.101054	0.112042	No
PE(15:0/20:5)	Ester	Phosphatidylethanolamine	1.95101	0.000754148	0.00105703	Up	0.457811	0.363506	0.466723	No	1.4932	0.000335047	0.000450192	Up
PE(15:0/22:1)	Ester	Phosphatidylethanolamine	2.09091	0.000158768	0.00023656	Up	0.49005	0.33388	0.449204	No	1.60086	4.69953e-05	0.000108277	Up
PE(15:0/22:4)	Ester	Phosphatidylethanolamine	-0.291331	0.299119	0.325401	No	0.915731	0.279225	0.413078	No	-1.20706	0.110017	0.121334	No
PE(15:0/22:5)	Ester	Phosphatidylethanolamine	-1.1001	0.0358419	0.0426494	Down	-0.855728	0.188246	0.348976	No	-0.244374	0.367089	0.389564	No
PE(15:0/22:6)	Ester	Phosphatidylethanolamine	-1.32846	0.00523934	0.00676044	Down	-0.384375	0.363506	0.466723	No	-0.944083	0.0352886	0.0406875	No
PE(16:0/14:0)	Ester	Phosphatidylethanolamine	0.37351	0.384457	0.413053	No	-0.752554	0.0941988	0.242492	No	1.12606	0.000118494	0.000164312	Up
PE(16:0/14:1)	Ester	Phosphatidylethanolamine	2.03774	0.000277844	0.00040871	Up	0.200373	0.651177	0.722757	No	1.83736	5.27209e-06	4.60754e-05	Up
PE(16:0/15:0)	Ester	Phosphatidylethanolamine	1.44615	0.0221084	0.0267981	Up	-0.148934	0.910143	0.937177	No	1.59508	0.00489277	0.00610862	Up
PE(16:0/16:0)	Ester	Phosphatidylethanolamine	1.79312	7.9384e-05	0.000168833	Up	0.289127	0.169206	0.324079	No	1.50399	3.85486e-06	3.51672e-05	Up
PE(16:0/16:1)	Ester	Phosphatidylethanolamine	0.817427	0.22684	0.250705	No	-1.20551	0.208741	0.363028	No	2.02294	0.000406858	0.00054109	Up
PE(16:0/17:0)	Ester	Phosphatidylethanolamine	1.228	0.0683496	0.0796901	Up	-0.281324	0.496774	0.587097	No	1.50933	0.00848364	0.0104168	Up
PE(16:0/18:1)	Ester	Phosphatidylethanolamine	0.214453	0.591808	0.614251	No	-0.442837	0.53356	0.617244	No	0.657289	0.0202466	0.0240645	No
PE(16:0/18:2)	Ester	Phosphatidylethanolamine	-0.447602	0.901802	0.909674	No	-1.04838	0.135315	0.283153	No	0.600782	0.0848242	0.094451	No
PE(16:0/18:3)	Ester	Phosphatidylethanolamine	-0.784375	0.967135	0.971807	No	-0.940161	0.39464	0.494488	No	0.155786	0.325656	0.346301	No
PE(16:0/18:4)	Ester	Phosphatidylethanolamine	1.56354	0.00976423	0.0122791	Up	-0.0621654	0.910143	0.937177	No	1.6257	9.48693e-05	0.000133872	Up
PE(16:0/20:1)	Ester	Phosphatidylethanolamine	0.176097	0.591808	0.614251	No	-0.131306	0.39464	0.494488	No	0.307404	0.0434508	0.0494949	No
PE(16:0/20:2)	Ester	Phosphatidylethanolamine	-0.437107	0.431968	0.458883	No	-0.103369	0.651177	0.722757	No	-0.333738	0.483727	0.504084	No
PE(16:0/20:3)	Ester	Phosphatidylethanolamine	-0.285691	0.650353	0.669008	No	-0.561056	0.208741	0.363028	No	0.275365	0.0926641	0.10296	No
PE(16:0/20:4)	Ester	Phosphatidylethanolamine	-0.917365	0.195562	0.218459	No	-0.888069	0.106683	0.25216	No	-0.0292954	0.73424	0.751584	No
PE(16:0/20:5)	Ester	Phosphatidylethanolamine	-1.93517	0.142216	0.160418	No	-1.52659	0.151572	0.301982	No	-0.408572	0.388946	0.411499	No
PE(16:0/22:2)	Ester	Phosphatidylethanolamine	1.72701	0.00373105	0.00485643	Up	-0.0610242	1	1	No	1.78804	4.69953e-05	0.000108277	Up
PE(16:0/22:4)	Ester	Phosphatidylethanolamine	0.24873	0.11983	0.135903	No	-0.101785	0.692499	0.755718	No	0.350515	0.176993	0.192343	No
PE(16:0/22:5)	Ester	Phosphatidylethanolamine	-0.504541	0.650353	0.669008	No	-0.285984	0.571611	0.648991	No	-0.218556	0.888881	0.894039	No
PE(16:0/22:6)	Ester	Phosphatidylethanolamine	-1.31982	0.0221084	0.0267981	Down	-0.370941	0.279225	0.413078	No	-0.948874	0.0585179	0.0660072	No
PE(17:0/16:1)	Ester	Phosphatidylethanolamine	0.536047	0.34024	0.367445	No	-1.11081	0.208741	0.363028	No	1.64686	0.00742133	0.00913394	Up
PE(17:0/18:1)	Ester	Phosphatidylethanolamine	-0.314829	0.710844	0.728352	No	-0.853309	0.33388	0.449204	No	0.538481	0.022721	0.0268521	No
PE(17:0/18:2)	Ester	Phosphatidylethanolamine	-1.15989	0.535842	0.558392	No	-1.24181	0.188246	0.348976	No	0.0819188	0.411551	0.43409	No
PE(17:0/18:3)	Ester	Phosphatidylethanolamine	-0.637452	0.384457	0.413053	No	0.0137856	0.955002	0.966149	No	-0.651237	0.140557	0.153228	No
PE(17:0/20:2)	Ester	Phosphatidylethanolamine	-0.189541	0.535842	0.558392	No	-0.532793	0.496774	0.587097	No	0.343252	0.0284326	0.033113	No
PE(17:0/20:3)	Ester	Phosphatidylethanolamine	-1.36816	0.083115	0.0961509	Down	-1.04986	0.135315	0.283153	No	-0.318297	0.325656	0.346301	No
PE(17:0/20:4)	Ester	Phosphatidylethanolamine	-0.972721	0.0221084	0.0267981	No	-0.0263561	0.821365	0.867228	No	-0.946365	0.0585179	0.0660072	No
PE(17:0/20:5)	Ester	Phosphatidylethanolamine	-1.09066	0.083115	0.0961509	Down	-0.506138	0.571611	0.648991	No	-0.584524	0.0848242	0.094451	No
PE(17:0/22:1)	Ester	Phosphatidylethanolamine	1.58281	0.00976423	0.0122791	Up	0.209174	0.692499	0.755718	No	1.37364	0.00489277	0.00610862	Up
PE(17:0/22:2)	Ester	Phosphatidylethanolamine	1.57028	0.100262	0.115218	No	-0.371263	0.427261	0.524617	No	1.94154	0.00101364	0.00131939	Up
PE(17:0/22:4)	Ester	Phosphatidylethanolamine	-0.865503	0.482416	0.507293	No	-0.622057	0.610845	0.686788	No	-0.243446	0.795214	0.806065	No
PE(17:0/22:5)	Ester	Phosphatidylethanolamine	-0.909483	0.0683496	0.0796901	No	0.0340732	0.955002	0.966149	No	-0.943556	0.0124884	0.0151198	No
PE(17:0/22:6)	Ester	Phosphatidylethanolamine	-1.47799	0.00261967	0.00347065	Down	-0.631095	0.427261	0.524617	No	-0.84689	0.00314834	0.00397364	No
PE(18:0/14:0)	Ester	Phosphatidylethanolamine	-0.0751306	0.535842	0.558392	No	-0.917669	0.230718	0.384529	No	0.842539	0.0124884	0.0151198	No
PE(18:0/14:1)	Ester	Phosphatidylethanolamine	0.427758	0.299119	0.325401	No	-0.482316	0.230718	0.384529	No	0.910074	0.00022422	0.000304822	No
PE(18:0/15:0)	Ester	Phosphatidylethanolamine	0.801476	0.167341	0.188146	No	0.0718151	0.734719	0.793466	No	0.729661	0.119574	0.131178	No
PE(18:0/16:0)	Ester	Phosphatidylethanolamine	0.373794	0.167341	0.188146	No	-0.472614	0.651177	0.722757	No	0.846409	0.00167915	0.00215594	No
PE(18:0/16:1)	Ester	Phosphatidylethanolamine	0.86213	0.299119	0.325401	No	-0.753734	0.571611	0.648991	No	1.61586	2.19954e-05	0.000108277	Up
PE(18:0/17:0)	Ester	Phosphatidylethanolamine	0.489528	0.482416	0.507293	No	-1.08381	0.305786	0.430335	No	1.57334	7.54816e-05	0.000108277	Up
PE(18:0/18:0)	Ester	Phosphatidylethanolamine	1.22741	0.000476304	0.000679501	Up	0.338115	0.865552	0.903789	No	0.889298	2.85146e-05	0.000108277	No
PE(18:0/18:1)	Ester	Phosphatidylethanolamine	1.05878	0.00373105	0.00485643	Up	0.13422	0.692499	0.755718	No	0.924562	7.54816e-05	0.000108277	No
PE(18:0/18:2)	Ester	Phosphatidylethanolamine	-0.142439	0.710844	0.728352	No	-0.618538	0.03	0.228755	No	0.476099	0.000592869	0.000782467	No
PE(18:0/18:3)	Ester	Phosphatidylethanolamine	-0.0458946	0.967135	0.971807	No	-0.283579	0.910143	0.937177	No	0.237684	0.140557	0.153228	No
PE(18:0/18:4)	Ester	Phosphatidylethanolamine	0.105165	0.836945	0.845892	No	-0.338837	0.610845	0.686788	No	0.444003	0.645846	0.663716	No
PE(18:0/20:1)	Ester	Phosphatidylethanolamine	0.940714	0.00119076	0.00164025	No	0.167169	0.955002	0.966149	No	0.773545	4.69953e-05	0.000108277	No
PE(18:0/20:2)	Ester	Phosphatidylethanolamine	0.921232	0.000754148	0.00105703	No	0.334811	0.53356	0.617244	No	0.586421	0.00167915	0.00215594	No
PE(18:0/20:3)	Ester	Phosphatidylethanolamine	0.155584	0.836945	0.845892	No	-0.112112	0.571611	0.648991	No	0.267696	0.0254431	0.0297983	No
PE(18:0/20:4)	Ester	Phosphatidylethanolamine	-0.814212	0.00976423	0.0122791	No	-0.296589	0.39464	0.494488	No	-0.517623	0.00967376	0.0118361	No
PE(18:0/20:5)	Ester	Phosphatidylethanolamine	-1.06272	0.0129793	0.0160887	Down	-0.358062	0.33388	0.449204	No	-0.704655	0.119574	0.131178	No
PE(18:0/22:2)	Ester	Phosphatidylethanolamine	0.445922	0.22684	0.250705	No	-0.113509	0.865552	0.903789	No	0.559431	0.0254431	0.0297983	No
PE(18:0/22:4)	Ester	Phosphatidylethanolamine	0.829093	0.0358419	0.0426494	No	0.684755	0.0941988	0.242492	No	0.144338	0.952255	0.953172	No
PE(18:0/22:5)	Ester	Phosphatidylethanolamine	-0.0407986	0.650353	0.669008	No	0.294292	1	1	No	-0.33509	0.306092	0.327506	No
PE(18:0/22:6)	Ester	Phosphatidylethanolamine	-0.814034	0.0170676	0.0209814	No	-0.134022	0.610845	0.686788	No	-0.680013	0.0202466	0.0240645	No
PE(18:1/14:1)	Ester	Phosphatidylethanolamine	2.45188	0.00261967	0.00347065	Up	0.870543	0.120365	0.269783	No	1.58134	0.000147307	0.000202644	Up
PE(18:1/16:1)	Ester	Phosphatidylethanolamine	1.38577	0.142216	0.160418	No	-0.234405	0.692499	0.755718	No	1.62018	0.000147307	0.000202644	Up
PE(18:1/18:1)	Ester	Phosphatidylethanolamine	0.507752	0.535842	0.558392	No	-0.512423	0.363506	0.466723	No	1.02018	0.00365704	0.00459894	Up
PE(18:1/18:2)	Ester	Phosphatidylethanolamine	-0.476125	0.836945	0.845892	No	-1.03179	0.106683	0.25216	No	0.555668	0.101054	0.112042	No
PE(18:1/18:3)	Ester	Phosphatidylethanolamine	-0.64391	0.77324	0.788401	No	-0.918165	0.279225	0.413078	No	0.274255	0.219783	0.237851	No
PE(18:1/18:4)	Ester	Phosphatidylethanolamine	1.93459	0.000476304	0.000679501	Up	0.291209	0.461317	0.555288	No	1.64338	0.000182142	0.000249247	Up
PE(18:1/20:1)	Ester	Phosphatidylethanolamine	1.7456	0.0358419	0.0426494	Up	0.833924	0.610845	0.686788	No	0.911678	0.000406858	0.00054109	No
PE(18:1/20:2)	Ester	Phosphatidylethanolamine	0.488191	0.650353	0.669008	No	0.0893881	0.734719	0.793466	No	0.398803	0.0317074	0.0366804	No
PE(18:1/20:3)	Ester	Phosphatidylethanolamine	-0.186971	0.34024	0.367445	No	-0.453751	0.188246	0.348976	No	0.266779	0.0926641	0.10296	No
PE(18:1/20:4)	Ester	Phosphatidylethanolamine	-1.11593	0.0449313	0.0531007	Down	-0.65968	0.254211	0.398162	No	-0.456248	0.164162	0.178586	No
PE(18:1/20:5)	Ester	Phosphatidylethanolamine	-2.00698	0.0129793	0.0160887	Down	-1.22761	0.151572	0.301982	No	-0.779373	0.140557	0.153228	No
PE(18:1/22:0)	Ester	Phosphatidylethanolamine	2.61393	7.9384e-05	0.000168833	Up	0.662192	0.169206	0.324079	No	1.95174	1.70067e-07	3.93045e-06	Up
PE(18:1/22:1)	Ester	Phosphatidylethanolamine	3.08927	3.9692e-05	8.78291e-05	Up	1.54308	0.0351657	0.228755	No	1.5462	7.54816e-05	0.000108277	Up
PE(18:1/22:2)	Ester	Phosphatidylethanolamine	2.34049	0.000158768	0.00023656	Up	0.79429	0.254211	0.398162	No	1.5462	7.54816e-05	0.000108277	Up
PE(18:1/22:4)	Ester	Phosphatidylethanolamine	0.606216	0.836945	0.845892	No	-0.111035	0.865552	0.903789	No	0.717251	0.0707068	0.0793258	No
PE(18:1/22:5)	Ester	Phosphatidylethanolamine	-0.539433	0.650353	0.669008	No	-0.491207	0.571611	0.648991	No	-0.0482258	0.952255	0.953172	No
PE(18:1/22:6)	Ester	Phosphatidylethanolamine	-1.13446	0.0129793	0.0160887	Down	-0.371422	0.496774	0.587097	No	-0.763035	0.0643831	0.0724658	No
PE(18:2/14:1)	Ester	Phosphatidylethanolamine	1.22202	0.0556482	0.0651735	Up	0.169596	0.651177	0.722757	No	1.05242	0.00967376	0.0118361	Up
PE(18:2/16:1)	Ester	Phosphatidylethanolamine	0.61379	0.482416	0.507293	No	-0.407593	0.610845	0.686788	No	1.02138	0.00742133	0.00913394	Up
PE(18:2/18:2)	Ester	Phosphatidylethanolamine	-0.273595	0.836945	0.845892	No	-0.889261	0.188246	0.348976	No	0.615666	0.110017	0.121334	No
PE(18:2/18:3)	Ester	Phosphatidylethanolamine	0.0619753	0.836945	0.845892	No	-0.269159	0.651177	0.722757	No	0.331134	0.252017	0.270762	No
PE(18:2/20:1)	Ester	Phosphatidylethanolamine	0.5298	0.22684	0.250705	No	-0.201209	0.53356	0.617244	No	0.73101	0.0434508	0.0494949	No
PE(18:2/20:2)	Ester	Phosphatidylethanolamine	0.268711	0.482416	0.507293	No	-0.392956	0.571611	0.648991	No	0.661667	0.0643831	0.0724658	No
PE(18:2/20:3)	Ester	Phosphatidylethanolamine	-0.161618	0.482416	0.507293	No	-0.613732	0.188246	0.348976	No	0.452114	0.0585179	0.0660072	No
PE(18:2/20:4)	Ester	Phosphatidylethanolamine	-0.83855	0.261411	0.287996	No	-0.53887	0.496774	0.587097	No	-0.29968	0.764551	0.779542	No
PE(18:2/20:5)	Ester	Phosphatidylethanolamine	-0.881543	0.22684	0.250705	No	-0.523739	0.461317	0.555288	No	-0.357805	0.434894	0.455019	No
PE(18:2/22:4)	Ester	Phosphatidylethanolamine	2.65704	0.00178614	0.00241559	Up	0.996715	0.188246	0.348976	No	1.66032	0.000118494	0.000164312	Up
PE(18:2/22:5)	Ester	Phosphatidylethanolamine	0.282023	0.22684	0.250705	No	0.0149667	0.461317	0.555288	No	0.267056	0.826188	0.836646	No
PE(18:2/22:6)	Ester	Phosphatidylethanolamine	-1.03646	0.167341	0.188146	No	-0.340696	0.777714	0.828711	No	-0.695766	0.388946	0.411499	No
PI(16:0/16:0)	Ester	Phosphatidylinositol	2.23488	0.00261967	0.00347065	Up	0.824906	0.0633475	0.228755	No	1.40997	0.000711576	0.000935574	Up
PI(16:0/16:1)	Ester	Phosphatidylinositol	2.30856	0.000158768	0.00023656	Up	0.631042	0.254211	0.398162	No	1.67752	7.54816e-05	0.000108277	Up
PI(16:0/18:1)	Ester	Phosphatidylinositol	4.70263	0.00119076	0.00164025	Up - Very significant	2.03932	0.0725935	0.228779	No	2.66331	5.27209e-06	4.60754e-05	Up
PI(16:0/18:2)	Ester	Phosphatidylinositol	4.35497	3.9692e-05	8.78291e-05	Up - Very significant	2.35041	0.0035786	0.228755	No	2.00456	0.000118494	0.000164312	Up
PI(16:0/20:3)	Ester	Phosphatidylinositol	3.62409	3.9692e-05	8.78291e-05	Up - Very significant	1.72181	0.0633475	0.228755	No	1.90228	7.54816e-05	0.000108277	Up
PI(16:0/20:4)	Ester	Phosphatidylinositol	4.2215	0.000158768	0.00023656	Up - Very significant	1.65806	0.135315	0.283153	No	2.56345	3.85486e-06	3.51672e-05	Up
PI(16:0/22:4)	Ester	Phosphatidylinositol	2.48479	3.9692e-05	8.78291e-05	Up	0.938594	0.055041	0.228755	No	1.5462	7.54816e-05	0.000108277	Up
PI(16:0/22:6)	Ester	Phosphatidylinositol	2.09091	0.000158768	0.00023656	Up	0.377477	0.427261	0.524617	No	1.71343	7.54816e-05	0.000108277	Up
PI(18:0/16:0)	Ester	Phosphatidylinositol	2.1646	0.000158768	0.00023656	Up	0.45194	0.305786	0.430335	No	1.71266	2.7636e-06	2.87414e-05	Up
PI(18:0/16:1)	Ester	Phosphatidylinositol	3.43788	3.9692e-05	8.78291e-05	Up - Very significant	1.82987	0.0180724	0.228755	No	1.60801	7.54816e-05	0.000108277	Up
PI(18:0/18:1)	Ester	Phosphatidylinositol	5.51533	0.00119076	0.00164025	Up - Very significant	2.8081	0.055041	0.228755	No	2.70723	9.48693e-05	0.000133872	Up
PI(18:0/18:2)	Ester	Phosphatidylinositol	6.27469	3.9692e-05	8.78291e-05	Up - Very significant	3.25891	0.00449073	0.228755	No	3.01578	2.19954e-05	0.000108277	Up
PI(18:0/20:2)	Ester	Phosphatidylinositol	4.43541	3.9692e-05	8.78291e-05	Up - Very significant	2.63805	0.0215111	0.228755	No	1.79736	7.54816e-05	0.000108277	Up
PI(18:0/20:3)	Ester	Phosphatidylinositol	6.16309	3.9692e-05	8.78291e-05	Up - Very significant	3.47378	0.00449073	0.228755	No	2.68931	0.000406858	0.00054109	Up
PI(18:0/20:4)	Ester	Phosphatidylinositol	6.00308	0.000158768	0.00023656	Up - Very significant	3.2843	0.00449073	0.228755	No	2.71879	0.00120334	0.00156044	Up
PI(18:0/22:4)	Ester	Phosphatidylinositol	3.97518	3.9692e-05	8.78291e-05	Up - Very significant	2.16545	0.0410155	0.228755	No	1.80973	7.54816e-05	0.000108277	Up
PI(18:0/22:5)	Ester	Phosphatidylinositol	3.34391	3.9692e-05	8.78291e-05	Up - Very significant	1.79771	0.0180724	0.228755	No	1.5462	7.54816e-05	0.000108277	Up
PI(18:1/16:1)	Ester	Phosphatidylinositol	2.88909	7.9384e-05	0.000168833	Up	1.55592	0.0150958	0.228755	No	1.33317	0.000592869	0.000782467	Up
PI(18:1/18:1)	Ester	Phosphatidylinositol	4.9119	3.9692e-05	8.78291e-05	Up - Very significant	2.99703	0.0180724	0.228755	No	1.91487	0.0180031	0.0215209	Up
PI(18:1/18:2)	Ester	Phosphatidylinositol	4.37465	3.9692e-05	8.78291e-05	Up - Very significant	3.03521	0.000747948	0.171146	No	1.33944	0.0254431	0.0297983	Up
PI(18:1/20:3)	Ester	Phosphatidylinositol	3.15235	3.9692e-05	8.78291e-05	Up	1.60615	0.0351657	0.228755	No	1.5462	7.54816e-05	0.000108277	Up
PI(18:1/20:4)	Ester	Phosphatidylinositol	4.34176	0.000754148	0.00105703	Up - Very significant	2.64245	0.03	0.228755	No	1.69931	0.00314834	0.00397364	Up
PI(18:2/18:2)	Ester	Phosphatidylinositol	2.69721	0.000158768	0.00023656	Up	1.30196	0.0476224	0.228755	No	1.39525	0.00120334	0.00156044	Up
TAG36:0-FA12:0	Ester	Triacylglycerol	2.63587	3.9692e-05	8.78291e-05	Up	0.935293	0.0828611	0.232279	No	1.70058	7.54816e-05	0.000108277	Up
TAG38:0-FA12:0	Ester	Triacylglycerol	2.21846	0.000158768	0.00023656	Up	0.530921	0.363506	0.466723	No	1.68753	7.54816e-05	0.000108277	Up
TAG40:0-FA12:0	Ester	Triacylglycerol	2.24719	0.000158768	0.00023656	Up	0.514037	0.363506	0.466723	No	1.73315	7.54816e-05	0.000108277	Up
TAG40:0-FA14:0	Ester	Triacylglycerol	2.30218	0.000158768	0.00023656	Up	0.561857	0.305786	0.430335	No	1.74032	7.54816e-05	0.000108277	Up
TAG40:0-FA16:0	Ester	Triacylglycerol	3.04081	3.9692e-05	8.78291e-05	Up	1.25833	0.0633475	0.228755	No	1.78248	7.54816e-05	0.000108277	Up
TAG42:0-FA12:0	Ester	Triacylglycerol	2.31576	0.000158768	0.00023656	Up	0.509945	0.33388	0.449204	No	1.80581	7.54816e-05	0.000108277	Up
TAG42:0-FA14:0	Ester	Triacylglycerol	2.34433	0.000158768	0.00023656	Up	0.496169	0.279225	0.413078	No	1.84816	7.54816e-05	0.000108277	Up
TAG42:0-FA16:0	Ester	Triacylglycerol	3.50412	3.9692e-05	8.78291e-05	Up - Very significant	1.32554	0.0828611	0.232279	No	2.17858	7.54816e-05	0.000108277	Up
TAG42:1-FA12:0	Ester	Triacylglycerol	2.44297	0.000158768	0.00023656	Up	0.608186	0.33388	0.449204	No	1.83479	7.54816e-05	0.000108277	Up
TAG42:1-FA14:0	Ester	Triacylglycerol	2.31554	0.000158768	0.00023656	Up	0.517804	0.305786	0.430335	No	1.79774	7.54816e-05	0.000108277	Up
TAG42:1-FA16:0	Ester	Triacylglycerol	2.49874	0.000158768	0.00023656	Up	0.564422	0.254211	0.398162	No	1.93432	7.54816e-05	0.000108277	Up
TAG42:1-FA16:1	Ester	Triacylglycerol	2.09091	0.000158768	0.00023656	Up	0.308248	0.363506	0.466723	No	1.78266	7.54816e-05	0.000108277	Up
TAG42:1-FA18:1	Ester	Triacylglycerol	3.93829	3.9692e-05	8.78291e-05	Up - Very significant	0.817406	0.33388	0.449204	No	3.12088	1.27692e-05	7.76608e-05	Up
TAG42:2-FA12:0	Ester	Triacylglycerol	2.23769	0.000158768	0.00023656	Up	0.485455	0.363506	0.466723	No	1.75223	7.54816e-05	0.000108277	Up
TAG42:2-FA18:2	Ester	Triacylglycerol	3.03937	3.9692e-05	8.78291e-05	Up	1.25411	0.0476224	0.228755	No	1.78526	7.54816e-05	0.000108277	Up
TAG44:0-FA12:0	Ester	Triacylglycerol	3.38073	3.9692e-05	8.78291e-05	Up - Very significant	1.06851	0.188246	0.348976	No	2.31222	7.54816e-05	0.000108277	Up
TAG44:0-FA14:0	Ester	Triacylglycerol	3.38856	3.9692e-05	8.78291e-05	Up - Very significant	0.967023	0.135315	0.283153	No	2.42153	7.54816e-05	0.000108277	Up
TAG44:0-FA16:0	Ester	Triacylglycerol	4.10857	3.9692e-05	8.78291e-05	Up - Very significant	1.52718	0.0633475	0.228755	No	2.58139	7.54816e-05	0.000108277	Up
TAG44:0-FA18:0	Ester	Triacylglycerol	2.66275	3.9692e-05	8.78291e-05	Up	0.972095	0.0828611	0.232279	No	1.69066	7.54816e-05	0.000108277	Up
TAG44:1-FA12:0	Ester	Triacylglycerol	3.51237	3.9692e-05	8.78291e-05	Up - Very significant	1.2655	0.106683	0.25216	No	2.24687	7.54816e-05	0.000108277	Up
TAG44:1-FA14:0	Ester	Triacylglycerol	3.49	3.9692e-05	8.78291e-05	Up - Very significant	1.33099	0.0725935	0.228779	No	2.15901	7.54816e-05	0.000108277	Up
TAG44:1-FA14:1	Ester	Triacylglycerol	2.09091	0.000158768	0.00023656	Up	0.303547	0.363506	0.466723	No	1.78736	7.54816e-05	0.000108277	Up
TAG44:1-FA16:0	Ester	Triacylglycerol	3.9228	3.9692e-05	8.78291e-05	Up - Very significant	1.25752	0.0828611	0.232279	No	2.66529	7.54816e-05	0.000108277	Up
TAG44:1-FA16:1	Ester	Triacylglycerol	2.60376	0.000158768	0.00023656	Up	0.402991	0.427261	0.524617	No	2.20076	7.54816e-05	0.000108277	Up
TAG44:1-FA18:1	Ester	Triacylglycerol	3.94202	3.9692e-05	8.78291e-05	Up - Very significant	1.76183	0.0476224	0.228755	No	2.18019	7.54816e-05	0.000108277	Up
TAG44:2-FA12:0	Ester	Triacylglycerol	2.57006	0.000158768	0.00023656	Up	0.596396	0.305786	0.430335	No	1.97367	7.54816e-05	0.000108277	Up
TAG44:2-FA14:0	Ester	Triacylglycerol	2.90948	0.000158768	0.00023656	Up	0.958153	0.254211	0.398162	No	1.95133	7.54816e-05	0.000108277	Up
TAG44:2-FA16:0	Ester	Triacylglycerol	3.25292	3.9692e-05	8.78291e-05	Up	1.1886	0.0725935	0.228779	No	2.06432	7.54816e-05	0.000108277	Up
TAG44:2-FA16:1	Ester	Triacylglycerol	2.52819	0.000158768	0.00023656	Up	0.616984	0.254211	0.398162	No	1.9112	7.54816e-05	0.000108277	Up
TAG44:2-FA18:1	Ester	Triacylglycerol	3.16309	3.9692e-05	8.78291e-05	Up	1.13381	0.0476224	0.228755	No	2.02928	7.54816e-05	0.000108277	Up
TAG44:2-FA18:2	Ester	Triacylglycerol	3.60031	3.9692e-05	8.78291e-05	Up - Very significant	1.60967	0.0476224	0.228755	No	1.99064	7.54816e-05	0.000108277	Up
TAG44:3-FA18:2	Ester	Triacylglycerol	2.98615	3.9692e-05	8.78291e-05	Up	1.11726	0.0725935	0.228779	No	1.86889	7.54816e-05	0.000108277	Up
TAG45:0-FA14:0	Ester	Triacylglycerol	2.09091	0.000158768	0.00023656	Up	0.410037	0.363506	0.466723	No	1.68087	7.54816e-05	0.000108277	Up
TAG45:0-FA15:0	Ester	Triacylglycerol	2.15861	0.000158768	0.00023656	Up	0.370653	0.39464	0.494488	No	1.78796	7.54816e-05	0.000108277	Up
TAG45:0-FA16:0	Ester	Triacylglycerol	2.27687	0.000158768	0.00023656	Up	0.494916	0.33388	0.449204	No	1.78195	7.54816e-05	0.000108277	Up
TAG45:1-FA15:0	Ester	Triacylglycerol	2.09091	0.000158768	0.00023656	Up	0.320593	0.363506	0.466723	No	1.77031	7.54816e-05	0.000108277	Up
TAG45:1-FA16:0	Ester	Triacylglycerol	2.25548	0.000158768	0.00023656	Up	0.493514	0.279225	0.413078	No	1.76196	7.54816e-05	0.000108277	Up
TAG45:1-FA18:1	Ester	Triacylglycerol	2.09091	0.000158768	0.00023656	Up	0.241809	0.363506	0.466723	No	1.8491	7.54816e-05	0.000108277	Up
TAG46:0-FA12:0	Ester	Triacylglycerol	3.07177	3.9692e-05	8.78291e-05	Up	1.20936	0.0633475	0.228755	No	1.86241	7.54816e-05	0.000108277	Up
TAG46:0-FA14:0	Ester	Triacylglycerol	4.3314	3.9692e-05	8.78291e-05	Up - Very significant	1.17022	0.188246	0.348976	No	3.16118	7.54816e-05	0.000108277	Up
TAG46:0-FA16:0	Ester	Triacylglycerol	5.34142	3.9692e-05	8.78291e-05	Up - Very significant	1.35404	0.151572	0.301982	No	3.98738	7.54816e-05	0.000108277	Up - Very significant
TAG46:0-FA18:0	Ester	Triacylglycerol	2.36832	0.000158768	0.00023656	Up	0.576078	0.279225	0.413078	No	1.79224	7.54816e-05	0.000108277	Up
TAG46:1-FA12:0	Ester	Triacylglycerol	5.47031	3.9692e-05	8.78291e-05	Up - Very significant	1.51466	0.169206	0.324079	No	3.95565	7.54816e-05	0.000108277	Up - Very significant
TAG46:1-FA14:0	Ester	Triacylglycerol	4.84642	3.9692e-05	8.78291e-05	Up - Very significant	1.15441	0.230718	0.384529	No	3.69201	7.54816e-05	0.000108277	Up - Very significant
TAG46:1-FA14:1	Ester	Triacylglycerol	3.04609	3.9692e-05	8.78291e-05	Up	0.920454	0.135315	0.283153	No	2.12564	7.54816e-05	0.000108277	Up
TAG46:1-FA16:0	Ester	Triacylglycerol	5.31958	3.9692e-05	8.78291e-05	Up - Very significant	0.972372	0.305786	0.430335	No	4.3472	1.27692e-05	7.76608e-05	Up - Very significant
TAG46:1-FA16:1	Ester	Triacylglycerol	3.91596	3.9692e-05	8.78291e-05	Up - Very significant	1.00576	0.230718	0.384529	No	2.91019	7.54816e-05	0.000108277	Up
TAG46:1-FA18:0	Ester	Triacylglycerol	2.23786	0.000158768	0.00023656	Up	0.482433	0.33388	0.449204	No	1.75543	7.54816e-05	0.000108277	Up
TAG46:1-FA18:1	Ester	Triacylglycerol	5.19297	3.9692e-05	8.78291e-05	Up - Very significant	1.65232	0.106683	0.25216	No	3.54065	7.54816e-05	0.000108277	Up - Very significant
TAG46:2-FA12:0	Ester	Triacylglycerol	5.15439	0.000158768	0.00023656	Up - Very significant	0.864164	0.363506	0.466723	No	4.29022	3.67487e-05	0.000108277	Up - Very significant
TAG46:2-FA14:0	Ester	Triacylglycerol	3.86144	3.9692e-05	8.78291e-05	Up - Very significant	1.45003	0.0941988	0.242492	No	2.4114	7.54816e-05	0.000108277	Up
TAG46:2-FA14:1	Ester	Triacylglycerol	2.74223	0.000158768	0.00023656	Up	0.490697	0.363506	0.466723	No	2.25153	7.54816e-05	0.000108277	Up
TAG46:2-FA16:0	Ester	Triacylglycerol	4.29479	3.9692e-05	8.78291e-05	Up - Very significant	1.72811	0.0941988	0.242492	No	2.56668	7.54816e-05	0.000108277	Up
TAG46:2-FA16:1	Ester	Triacylglycerol	3.72514	3.9692e-05	8.78291e-05	Up - Very significant	0.670114	0.33388	0.449204	No	3.05502	7.54816e-05	0.000108277	Up
TAG46:2-FA18:1	Ester	Triacylglycerol	4.33071	3.9692e-05	8.78291e-05	Up - Very significant	1.66669	0.0828611	0.232279	No	2.66402	7.54816e-05	0.000108277	Up
TAG46:2-FA18:2	Ester	Triacylglycerol	4.35938	3.9692e-05	8.78291e-05	Up - Very significant	1.91381	0.0725935	0.228779	No	2.44557	7.54816e-05	0.000108277	Up
TAG46:3-FA12:0	Ester	Triacylglycerol	2.62231	0.000158768	0.00023656	Up	0.643527	0.33388	0.449204	No	1.97878	7.54816e-05	0.000108277	Up
TAG46:3-FA14:0	Ester	Triacylglycerol	2.29417	0.000158768	0.00023656	Up	0.531334	0.279225	0.413078	No	1.76283	7.54816e-05	0.000108277	Up
TAG46:3-FA14:1	Ester	Triacylglycerol	2.31528	0.000158768	0.00023656	Up	0.380421	0.305786	0.430335	No	1.93486	7.54816e-05	0.000108277	Up
TAG46:3-FA16:0	Ester	Triacylglycerol	2.45016	0.000158768	0.00023656	Up	0.53405	0.305786	0.430335	No	1.91611	7.54816e-05	0.000108277	Up
TAG46:3-FA16:1	Ester	Triacylglycerol	2.75475	0.000158768	0.00023656	Up	0.685146	0.254211	0.398162	No	2.06961	7.54816e-05	0.000108277	Up
TAG46:3-FA18:1	Ester	Triacylglycerol	3.44606	3.9692e-05	8.78291e-05	Up - Very significant	1.35605	0.0633475	0.228755	No	2.09001	7.54816e-05	0.000108277	Up
TAG46:3-FA18:2	Ester	Triacylglycerol	3.74895	3.9692e-05	8.78291e-05	Up - Very significant	1.56671	0.0828611	0.232279	No	2.18224	7.54816e-05	0.000108277	Up
TAG46:3-FA18:3	Ester	Triacylglycerol	2.09091	0.000158768	0.00023656	Up	0.432581	0.363506	0.466723	No	1.65832	7.54816e-05	0.000108277	Up
TAG46:4-FA18:2	Ester	Triacylglycerol	2.81205	0.000158768	0.00023656	Up	1.01348	0.254211	0.398162	No	1.79857	7.54816e-05	0.000108277	Up
TAG47:0-FA14:0	Ester	Triacylglycerol	2.18012	0.000158768	0.00023656	Up	0.508893	0.363506	0.466723	No	1.67123	7.54816e-05	0.000108277	Up
TAG47:0-FA15:0	Ester	Triacylglycerol	3.34821	3.9692e-05	8.78291e-05	Up - Very significant	1.30846	0.106683	0.25216	No	2.03974	7.54816e-05	0.000108277	Up
TAG47:0-FA16:0	Ester	Triacylglycerol	3.7692	3.9692e-05	8.78291e-05	Up - Very significant	1.62637	0.0476224	0.228755	No	2.14283	7.54816e-05	0.000108277	Up
TAG47:0-FA17:0	Ester	Triacylglycerol	1.14109	1	1	No	-0.254823	0.208741	0.363028	No	1.39591	0.795214	0.806065	No
TAG47:1-FA14:0	Ester	Triacylglycerol	2.81852	3.9692e-05	8.78291e-05	Up	0.98098	0.055041	0.228755	No	1.83754	7.54816e-05	0.000108277	Up
TAG47:1-FA15:0	Ester	Triacylglycerol	2.89332	0.000158768	0.00023656	Up	0.746543	0.39464	0.494488	No	2.14678	7.54816e-05	0.000108277	Up
TAG47:1-FA16:0	Ester	Triacylglycerol	2.67281	0.000158768	0.00023656	Up	0.70531	0.305786	0.430335	No	1.9675	7.54816e-05	0.000108277	Up
TAG47:1-FA16:1	Ester	Triacylglycerol	2.55134	0.000158768	0.00023656	Up	0.670947	0.254211	0.398162	No	1.88039	7.54816e-05	0.000108277	Up
TAG47:1-FA17:0	Ester	Triacylglycerol	-0.0420629	1	1	No	-0.235472	0.496774	0.587097	No	0.193409	0.984076	0.984076	No
TAG47:1-FA18:1	Ester	Triacylglycerol	3.13619	3.9692e-05	8.78291e-05	Up	1.23355	0.055041	0.228755	No	1.90264	7.54816e-05	0.000108277	Up
TAG47:2-FA14:0	Ester	Triacylglycerol	2.09091	0.000158768	0.00023656	Up	0.342438	0.363506	0.466723	No	1.74847	7.54816e-05	0.000108277	Up
TAG47:2-FA15:0	Ester	Triacylglycerol	2.30352	0.000158768	0.00023656	Up	0.382684	0.461317	0.555288	No	1.92083	7.54816e-05	0.000108277	Up
TAG47:2-FA16:1	Ester	Triacylglycerol	2.15654	0.000158768	0.00023656	Up	0.297054	0.363506	0.466723	No	1.85948	7.54816e-05	0.000108277	Up
TAG47:2-FA18:1	Ester	Triacylglycerol	2.30577	0.000158768	0.00023656	Up	0.568866	0.254211	0.398162	No	1.73691	7.54816e-05	0.000108277	Up
TAG47:2-FA18:2	Ester	Triacylglycerol	2.63251	0.000158768	0.00023656	Up	0.931023	0.230718	0.384529	No	1.70148	7.54816e-05	0.000108277	Up
TAG48:0-FA14:0	Ester	Triacylglycerol	4.1231	3.9692e-05	8.78291e-05	Up - Very significant	1.46664	0.106683	0.25216	No	2.65646	7.54816e-05	0.000108277	Up
TAG48:0-FA16:0	Ester	Triacylglycerol	7.46454	3.9692e-05	8.78291e-05	Up - Very significant	1.71683	0.208741	0.363028	No	5.74771	1.27692e-05	7.76608e-05	Up - Very significant
TAG48:0-FA18:0	Ester	Triacylglycerol	3.85447	3.9692e-05	8.78291e-05	Up - Very significant	1.60384	0.0476224	0.228755	No	2.25063	7.54816e-05	0.000108277	Up
TAG48:1-FA12:0	Ester	Triacylglycerol	3.34107	3.9692e-05	8.78291e-05	Up - Very significant	1.24219	0.0828611	0.232279	No	2.09889	7.54816e-05	0.000108277	Up
TAG48:1-FA14:0	Ester	Triacylglycerol	6.31408	3.9692e-05	8.78291e-05	Up - Very significant	0.954685	0.33388	0.449204	No	5.35939	1.27692e-05	7.76608e-05	Up - Very significant
TAG48:1-FA14:1	Ester	Triacylglycerol	2.31202	0.000158768	0.00023656	Up	0.376853	0.279225	0.413078	No	1.93516	7.54816e-05	0.000108277	Up
[truncated: 572 more rows]

## Sheet: Table S5
Table S5: Log2 transformed relative intensities (total intensity normalization) for chemicals in portal serum metabolomic data. Values should not be confused with absolute concentrations. Asterisks(*) at the end of some biochemical names indicate compounds that have not been officially confirmed based on a standard, but Metabolon is confident in its identity.
[truncated: 673 more rows]

[truncated: 3 more sheets: Table S6, Table S7, Table S8]
